# Supplementary material for: Estimating reef fish size distributions with a mini remotely operated vehicle-integrated stereo camera system
Source: PLoS One. 2021 Mar 4;16(3):e0247985. doi: 10.1371/journal.pone.0247985 (PMC7932175; doi:10.1371/journal.pone.0247985)
Supplement: S1 Data — (XLSX) [file pone.0247985.s001.xlsx]

## Sheet: GPS coordinates
Date	Site	Latitude	Longitude
2018-04-17	1	30 15N	86 12W
2018-05-11	2	30 07N	86 36W
2018-05-11	3	30 07N	86 41W
2018-05-11	4	29 56N	85 50W
2018-05-11	5	29 59N	85 38W
2018-05-11	6	29 54N	85 52W
2018-06-15	7	24 44N	82 18W
2018-06-15	8	24 41N	82 20W
2018-06-15	9	24 49N	82 25W
2018-06-15	10	25 09N	82 25W
2018-09-11	11	29 20N	85 23W
2018-09-11	12	29 16N	85 20W
2018-09-12	13	28 48N	84 47W
2018-09-12	14	28 47N	84 38W
2018-09-13	15	28 50N	84 31W
2018-09-13	16	28 23N	84 25W
2018-09-25	17	29 14N	84 34W
2018-09-25	18	29 23N	84 28W
2018-09-25	19	29 21N	84 26W
2018-09-25	20	29 22N	84 21W

## Sheet: Model fish length estimates
Trial	Measurement Gear	Baseline distance (mm)	Fish Model	Distance to Target (m)	Angle of Incidence (°)	Actual Length (FL mm)	Estimated Length (FL mm)	% Error	|% Error|
1	Stereo camera	406	Small	5	0	288	285.458	-0.882639	0.882639
1	Stereo camera	406	Medium	5	0	552	555.839	0.695507	0.695507
1	Stereo camera	406	Large	5	0	890	905.704	1.76447	1.76447
1	Stereo camera	406	Small	5	0	288	292.253	1.47677	1.47677
1	Stereo camera	406	Medium	5	0	552	560.89	1.61045	1.61045
1	Stereo camera	406	Large	5	0	890	879.306	-1.20157	1.20157
1	Stereo camera	406	Small	5	0	288	306.132	6.29576	6.29576
1	Stereo camera	406	Medium	5	0	552	570.824	3.41007	3.41007
1	Stereo camera	406	Large	5	0	890	886.01	-0.448303	0.448303
1	Stereo camera	406	Small	3	0	288	284.764	-1.12378	1.12378
1	Stereo camera	406	Medium	3	0	552	553.492	0.270344	0.270344
1	Stereo camera	406	Large	3	0	890	887.073	-0.328888	0.328888
1	Stereo camera	406	Small	3	0	288	291.507	1.21757	1.21757
1	Stereo camera	406	Medium	3	0	552	557.434	0.984366	0.984366
1	Stereo camera	406	Large	3	0	890	888.127	-0.210404	0.210404
1	Stereo camera	406	Medium	3	0	552	551.807	-0.0349819	0.0349819
1	Stereo camera	406	Large	3	0	890	886.463	-0.397416	0.397416
1	Stereo camera	406	Small	2	0	288	280.762	-2.51319	2.51319
1	Stereo camera	406	Medium	2	0	552	547.671	-0.784293	0.784293
1	Stereo camera	406	Large	2	0	890	883.252	-0.758236	0.758236
1	Stereo camera	406	Small	2	0	288	280.54	-2.59021	2.59021
1	Stereo camera	406	Medium	2	0	552	556.388	0.794873	0.794873
1	Stereo camera	406	Large	2	0	890	889.289	-0.0799101	0.0799101
1	Stereo camera	406	Medium	2	0	552	554.165	0.392174	0.392174
1	Stereo camera	406	Large	2	0	890	889.148	-0.095764	0.095764
1	Stereo camera	406	Small	1	0	288	284.306	-1.28274	1.28274
1	Stereo camera	406	Medium	1	0	552	550.784	-0.220199	0.220199
1	Stereo camera	406	Medium	1	0	552	558.224	1.12757	1.12757
1	Stereo camera	406	Small	5	5	288	275.354	-4.39104	4.39104
1	Stereo camera	406	Medium	5	5	552	560.476	1.53558	1.53558
1	Stereo camera	406	Large	5	5	890	891.197	0.134461	0.134461
1	Stereo camera	406	Small	5	5	288	284.012	-1.38479	1.38479
1	Stereo camera	406	Medium	5	5	552	563.844	2.14558	2.14558
1	Stereo camera	406	Large	5	5	890	902.143	1.36443	1.36443
1	Stereo camera	406	Small	5	5	288	276.74	-3.90965	3.90965
1	Stereo camera	406	Medium	5	5	552	545.461	-1.18453	1.18453
1	Stereo camera	406	Large	5	5	890	868.396	-2.42743	2.42743
1	Stereo camera	406	Small	3	5	288	289.476	0.512569	0.512569
1	Stereo camera	406	Medium	3	5	552	551.808	-0.0348732	0.0348732
1	Stereo camera	406	Large	3	5	890	893.455	0.38818	0.38818
1	Stereo camera	406	Small	3	5	288	285.095	-1.00872	1.00872
1	Stereo camera	406	Medium	3	5	552	546.571	-0.983496	0.983496
1	Stereo camera	406	Large	3	5	890	882.578	-0.833933	0.833933
1	Stereo camera	406	Small	3	5	288	284.331	-1.27392	1.27392
1	Stereo camera	406	Medium	3	5	552	545.15	-1.24096	1.24096
1	Stereo camera	406	Large	3	5	890	887.979	-0.227135	0.227135
1	Stereo camera	406	Small	2	5	288	279.942	-2.79788	2.79788
1	Stereo camera	406	Medium	2	5	552	549.038	-0.536667	0.536667
1	Stereo camera	406	Large	2	5	890	888.749	-0.140562	0.140562
1	Stereo camera	406	Small	2	5	288	280.039	-2.76417	2.76417
1	Stereo camera	406	Medium	2	5	552	552.708	0.128315	0.128315
1	Stereo camera	406	Large	2	5	890	898.131	0.913629	0.913629
1	Stereo camera	406	Medium	2	5	552	551.154	-0.153207	0.153207
1	Stereo camera	406	Large	2	5	890	895.362	0.602427	0.602427
1	Stereo camera	406	Small	1	5	288	286.623	-0.478125	0.478125
1	Stereo camera	406	Medium	1	5	552	552.986	0.178714	0.178714
1	Stereo camera	406	Small	1	5	288	288.532	0.184583	0.184583
1	Stereo camera	406	Medium	1	5	552	554.75	0.498188	0.498188
1	Stereo camera	406	Small	5	10	288	293.931	2.05948	2.05948
1	Stereo camera	406	Medium	5	10	552	555.538	0.640888	0.640888
1	Stereo camera	406	Large	5	10	890	882.777	-0.811573	0.811573
1	Stereo camera	406	Small	5	10	288	292.244	1.47361	1.47361
1	Stereo camera	406	Medium	5	10	552	549.62	-0.431123	0.431123
1	Stereo camera	406	Large	5	10	890	890.251	0.0282135	0.0282135
1	Stereo camera	406	Small	5	10	288	291.309	1.14882	1.14882
1	Stereo camera	406	Medium	5	10	552	544.221	-1.40926	1.40926
1	Stereo camera	406	Large	5	10	890	891.701	0.191124	0.191124
1	Stereo camera	406	Small	3	10	288	288.411	0.142569	0.142569
1	Stereo camera	406	Medium	3	10	552	551.267	-0.132772	0.132772
1	Stereo camera	406	Large	3	10	890	876.549	-1.51134	1.51134
1	Stereo camera	406	Small	3	10	288	293.367	1.86358	1.86358
1	Stereo camera	406	Medium	3	10	552	550.102	-0.343841	0.343841
1	Stereo camera	406	Large	3	10	890	894.072	0.457551	0.457551
1	Stereo camera	406	Small	3	10	288	287.757	-0.0845486	0.0845486
1	Stereo camera	406	Medium	3	10	552	545.522	-1.1735	1.1735
1	Stereo camera	406	Large	3	10	890	893.333	0.374472	0.374472
1	Stereo camera	406	Small	2	10	288	284.913	-1.07187	1.07187
1	Stereo camera	406	Medium	2	10	552	553.398	0.253315	0.253315
1	Stereo camera	406	Large	2	10	890	895.572	0.626056	0.626056
1	Stereo camera	406	Small	2	10	288	295.515	2.60955	2.60955
1	Stereo camera	406	Medium	2	10	552	558.162	1.11627	1.11627
1	Stereo camera	406	Large	2	10	890	895.234	0.588079	0.588079
1	Stereo camera	406	Medium	2	10	552	548.254	-0.678587	0.678587
1	Stereo camera	406	Large	2	10	890	894.708	0.529022	0.529022
1	Stereo camera	406	Small	1	10	288	286.829	-0.406667	0.406667
1	Stereo camera	406	Small	5	15	288	253.268	-12.0597	12.0597
1	Stereo camera	406	Medium	5	15	552	534.018	-3.25768	3.25768
1	Stereo camera	406	Large	5	15	890	898.511	0.956303	0.956303
1	Stereo camera	406	Small	5	15	288	263.121	-8.63851	8.63851
1	Stereo camera	406	Medium	5	15	552	553.334	0.241721	0.241721
1	Stereo camera	406	Large	5	15	890	890.704	0.30455	0.30455
1	Stereo camera	406	Small	5	15	288	249.821	-13.2564	13.2564
1	Stereo camera	406	Medium	5	15	552	538.99	-2.35697	2.35697
1	Stereo camera	406	Large	5	15	890	879.425	-1.18816	1.18816
1	Stereo camera	406	Small	3	15	288	268.009	-6.94118	6.94118
1	Stereo camera	406	Medium	3	15	552	551.211	-0.143007	0.143007
1	Stereo camera	406	Large	3	15	890	885.998	-0.449697	0.449697
1	Stereo camera	406	Small	3	15	288	266.887	-7.33108	7.33108
1	Stereo camera	406	Medium	3	15	552	552.332	0.0602355	0.0602355
1	Stereo camera	406	Large	3	15	890	899.298	1.04471	1.04471
1	Stereo camera	406	Small	3	15	288	293.737	1.99191	1.99191
1	Stereo camera	406	Medium	3	15	552	557.889	1.06678	1.06678
1	Stereo camera	406	Large	3	15	890	894.359	0.489809	0.489809
1	Stereo camera	406	Small	2	15	288	276.137	-4.11917	4.11917
1	Stereo camera	406	Medium	2	15	552	551.38	-0.112355	0.112355
1	Stereo camera	406	Large	2	15	890	889.99	-0.00107865	0.00107865
1	Stereo camera	406	Small	2	15	288	280.337	-2.66066	2.66066
1	Stereo camera	406	Medium	2	15	552	557.38	0.974656	0.974656
1	Stereo camera	406	Large	2	15	890	893.76	0.422506	0.422506
1	Stereo camera	406	Medium	2	15	552	539.658	-2.23583	2.23583
1	Stereo camera	406	Large	2	15	890	892.327	0.261461	0.261461
1	Stereo camera	406	Small	1	15	288	278.037	-3.45931	3.45931
1	Stereo camera	406	Medium	1	15	552	560.815	1.59694	1.59694
1	Stereo camera	406	Small	5	20	288	270.718	-6.00059	6.00059
1	Stereo camera	406	Medium	5	20	552	537.469	-2.63239	2.63239
1	Stereo camera	406	Large	5	20	890	859.572	-3.41893	3.41893
1	Stereo camera	406	Small	5	20	288	281.761	-2.16632	2.16632
1	Stereo camera	406	Medium	5	20	552	538.565	-2.43391	2.43391
1	Stereo camera	406	Large	5	20	890	867.572	-2.52003	2.52003
1	Stereo camera	406	Small	5	20	288	272.035	-5.54347	5.54347
1	Stereo camera	406	Medium	5	20	552	523.078	-5.2394	5.2394
1	Stereo camera	406	Large	5	20	890	895.718	0.642506	0.642506
1	Stereo camera	406	Small	3	20	288	276.506	-3.99104	3.99104
1	Stereo camera	406	Medium	3	20	552	545.871	-1.11033	1.11033
1	Stereo camera	406	Large	3	20	890	880.911	-1.02125	1.02125
1	Stereo camera	406	Small	3	20	288	277.999	-3.47247	3.47247
1	Stereo camera	406	Medium	3	20	552	548.283	-0.673388	0.673388
1	Stereo camera	406	Large	3	20	890	900.382	1.16654	1.16654
1	Stereo camera	406	Small	3	20	288	277.796	-3.54316	3.54316
1	Stereo camera	406	Medium	3	20	552	542.481	-1.72451	1.72451
1	Stereo camera	406	Large	3	20	890	894.843	0.544157	0.544157
1	Stereo camera	406	Small	2	20	288	282.002	-2.08253	2.08253
1	Stereo camera	406	Medium	2	20	552	552.746	0.135199	0.135199
1	Stereo camera	406	Large	2	20	890	895.907	0.663685	0.663685
1	Stereo camera	406	Small	2	20	288	280.714	-2.52972	2.52972
1	Stereo camera	406	Medium	2	20	552	546.973	-0.910707	0.910707
1	Stereo camera	406	Large	2	20	890	890.176	0.019764	0.019764
1	Stereo camera	406	Medium	2	20	552	541.953	-1.82009	1.82009
1	Stereo camera	406	Large	2	20	890	881.49	-0.956157	0.956157
1	Stereo camera	406	Small	1	20	288	281.14	-2.38177	2.38177
1	Stereo camera	406	Medium	1	20	552	549.354	-0.479275	0.479275
1	Stereo camera	406	Large	1	20	890	773.021	1.71336	1.71336
1	Stereo camera	406	Small	5	25	288	271.124	-5.85983	5.85983
1	Stereo camera	406	Medium	5	25	552	524.886	-4.91196	4.91196
1	Stereo camera	406	Large	5	25	890	904.301	1.60683	1.60683
1	Stereo camera	406	Small	5	25	288	268.626	-6.72712	6.72712
1	Stereo camera	406	Medium	5	25	552	536.966	-2.72351	2.72351
1	Stereo camera	406	Large	5	25	890	878.049	-1.34276	1.34276
1	Stereo camera	406	Small	5	25	288	272.013	-5.55118	5.55118
1	Stereo camera	406	Medium	5	25	552	524.324	-5.01375	5.01375
1	Stereo camera	406	Large	5	25	890	855.277	-3.90144	3.90144
1	Stereo camera	406	Small	3	25	288	282.166	-2.02583	2.02583
1	Stereo camera	406	Medium	3	25	552	553.395	0.252736	0.252736
1	Stereo camera	406	Large	3	25	890	874.769	-1.71139	1.71139
1	Stereo camera	406	Small	3	25	288	277.227	-3.74076	3.74076
1	Stereo camera	406	Medium	3	25	552	538.69	-2.41129	2.41129
1	Stereo camera	406	Large	3	25	890	883.833	-0.692921	0.692921
1	Stereo camera	406	Small	3	25	288	281.716	-2.18198	2.18198
1	Stereo camera	406	Medium	3	25	552	532.579	-3.5183	3.5183
1	Stereo camera	406	Large	3	25	890	878.073	-1.3401	1.3401
1	Stereo camera	406	Small	2	25	288	282.725	-1.83174	1.83174
1	Stereo camera	406	Medium	2	25	552	542.731	-1.6792	1.6792
1	Stereo camera	406	Large	2	25	890	888.082	-0.215494	0.215494
1	Stereo camera	406	Small	2	25	288	278.062	-3.45083	3.45083
1	Stereo camera	406	Medium	2	25	552	541.831	-1.84226	1.84226
1	Stereo camera	406	Large	2	25	890	878.94	-1.24272	1.24272
1	Stereo camera	406	Medium	2	25	552	534.014	-3.25832	3.25832
1	Stereo camera	406	Large	2	25	890	878.703	-1.26928	1.26928
1	Stereo camera	406	Small	1	25	288	284.39	-1.25347	1.25347
1	Stereo camera	406	Medium	1	25	552	547.509	-0.813641	0.813641
1	Stereo camera	406	Large	1	25	890	789.166	3.83764	3.83764
1	Stereo camera	406	Small	5	30	288	257.844	-10.4708	10.4708
1	Stereo camera	406	Medium	5	30	552	554.348	0.425453	0.425453
1	Stereo camera	406	Large	5	30	890	872.571	-1.95835	1.95835
1	Stereo camera	406	Small	5	30	288	275.502	-4.33976	4.33976
1	Stereo camera	406	Medium	5	30	552	523.597	-5.14549	5.14549
1	Stereo camera	406	Large	5	30	890	857.17	-3.6888	3.6888
1	Stereo camera	406	Small	5	30	288	257.659	-10.535	10.535
1	Stereo camera	406	Medium	5	30	552	527.247	-4.48428	4.48428
1	Stereo camera	406	Large	5	30	890	868.336	-2.43416	2.43416
1	Stereo camera	406	Small	3	30	288	277.232	-3.73899	3.73899
1	Stereo camera	406	Medium	3	30	552	544.972	-1.27312	1.27312
1	Stereo camera	406	Large	3	30	890	869.349	-2.32033	2.32033
1	Stereo camera	406	Small	3	30	288	274.536	-4.6749	4.6749
1	Stereo camera	406	Medium	3	30	552	540.074	-2.16056	2.16056
1	Stereo camera	406	Large	3	30	890	876.474	-1.51982	1.51982
1	Stereo camera	406	Small	3	30	288	284.626	-1.17153	1.17153
1	Stereo camera	406	Medium	3	30	552	527.241	-4.48533	4.48533
1	Stereo camera	406	Large	3	30	890	865.06	-2.8022	2.8022
1	Stereo camera	406	Small	2	30	288	278.84	-3.18059	3.18059
1	Stereo camera	406	Medium	2	30	552	537.65	-2.59966	2.59966
1	Stereo camera	406	Large	2	30	890	879.032	-1.23239	1.23239
1	Stereo camera	406	Small	2	30	288	285.724	-0.790417	0.790417
1	Stereo camera	406	Medium	2	30	552	541.053	-1.98317	1.98317
1	Stereo camera	406	Large	2	30	890	866.932	-2.59187	2.59187
1	Stereo camera	406	Medium	2	30	552	527.636	-4.41379	4.41379
1	Stereo camera	406	Large	2	30	890	869.322	-2.32343	2.32343
1	Stereo camera	406	Small	1	30	288	284.009	-1.38573	1.38573
1	Stereo camera	406	Large	1	30	890	764.209	0.553803	0.553803
1	Stereo camera	406	Small	5	35	288	300.843	4.45927	4.45927
1	Stereo camera	406	Medium	5	35	552	516.402	-6.44897	6.44897
1	Stereo camera	406	Large	5	35	890	849.883	-4.50757	4.50757
1	Stereo camera	406	Small	5	35	288	265.241	-7.90243	7.90243
1	Stereo camera	406	Medium	5	35	552	499.293	-9.54835	9.54835
1	Stereo camera	406	Large	5	35	890	862.507	-3.08907	3.08907
1	Stereo camera	406	Small	5	35	288	270.362	-6.12444	6.12444
1	Stereo camera	406	Medium	5	35	552	530.533	-3.88891	3.88891
1	Stereo camera	406	Large	5	35	890	817.881	7.61591	7.61591
1	Stereo camera	406	Small	3	35	288	265.908	-7.6709	7.6709
1	Stereo camera	406	Medium	3	35	552	536.105	-2.87951	2.87951
1	Stereo camera	406	Large	3	35	890	848.414	-4.67256	4.67256
1	Stereo camera	406	Small	3	35	288	268.764	-6.67931	6.67931
1	Stereo camera	406	Medium	3	35	552	540.047	-2.16547	2.16547
1	Stereo camera	406	Large	3	35	890	849.867	-4.50929	4.50929
1	Stereo camera	406	Small	3	35	288	273.025	-5.19962	5.19962
1	Stereo camera	406	Medium	3	35	552	513.76	-6.92757	6.92757
1	Stereo camera	406	Large	3	35	890	858.124	-3.58156	3.58156
1	Stereo camera	406	Small	2	35	288	277.703	-3.57521	3.57521
1	Stereo camera	406	Medium	2	35	552	532.018	-3.62	3.62
1	Stereo camera	406	Large	2	35	890	860.24	-3.34384	3.34384
1	Stereo camera	406	Small	2	35	288	271.825	-5.61649	5.61649
1	Stereo camera	406	Medium	2	35	552	527.286	-4.47716	4.47716
1	Stereo camera	406	Large	2	35	890	860.921	-3.26731	3.26731
1	Stereo camera	406	Medium	2	35	552	533.737	-3.30857	3.30857
1	Stereo camera	406	Large	2	35	890	857.69	-3.6303	3.6303
1	Stereo camera	406	Small	1	35	288	279.77	-2.8575	2.8575
1	Stereo camera	406	Small	5	40	288	259.575	-9.86997	9.86997
1	Stereo camera	406	Medium	5	40	552	502.198	-9.02217	9.02217
1	Stereo camera	406	Large	5	40	890	780.402	2.68443	2.68443
1	Stereo camera	406	Small	5	40	288	269.246	-6.51184	6.51184
1	Stereo camera	406	Medium	5	40	552	483.781	-12.3586	12.3586
1	Stereo camera	406	Large	5	40	890	867.866	-2.48691	2.48691
1	Stereo camera	406	Small	5	40	288	240.853	-16.3706	16.3706
1	Stereo camera	406	Medium	5	40	552	475.893	-13.7874	13.7874
1	Stereo camera	406	Large	5	40	890	859.587	-3.41724	3.41724
1	Stereo camera	406	Small	3	40	288	271.507	-5.72681	5.72681
1	Stereo camera	406	Medium	3	40	552	520.268	-5.74851	5.74851
1	Stereo camera	406	Large	3	40	890	837.145	-5.93881	5.93881
1	Stereo camera	406	Small	3	40	288	266.014	-7.63396	7.63396
1	Stereo camera	406	Medium	3	40	552	512.8	-7.10139	7.10139
1	Stereo camera	406	Large	3	40	890	849.507	-4.5498	4.5498
1	Stereo camera	406	Small	3	40	288	259.887	-9.76146	9.76146
1	Stereo camera	406	Medium	3	40	552	506.771	-8.19364	8.19364
1	Stereo camera	406	Large	3	40	890	856.272	-3.78966	3.78966
1	Stereo camera	406	Small	2	40	288	269.891	-6.28774	6.28774
1	Stereo camera	406	Medium	2	40	552	513.828	-6.91524	6.91524
1	Stereo camera	406	Large	2	40	890	849.368	-4.56543	4.56543
1	Stereo camera	406	Small	2	40	288	271.571	-5.70455	5.70455
1	Stereo camera	406	Medium	2	40	552	513.871	-6.90739	6.90739
1	Stereo camera	406	Large	2	40	890	835.67	-6.10448	6.10448
1	Stereo camera	406	Medium	2	40	552	519.021	-5.97437	5.97437
1	Stereo camera	406	Large	2	40	890	848.409	-4.67319	4.67319
1	Stereo camera	406	Small	1	40	288	272.789	-5.28167	5.28167
1	Stereo camera	406	Medium	1	40	552	497.181	-9.93091	9.93091
1	Stereo camera	406	Medium	1	40	552	491.539	-10.953	10.953
3	Stereo camera	406	Small	1	0	288	285.396	-0.904132	0.904132
3	Stereo camera	406	Medium	1	0	552	552.396	0.0717391	0.0717391
3	Stereo camera	406	Medium	1	0	552	552.345	0.0625362	0.0625362
3	Stereo camera	406	Small	2	0	288	280.617	-2.56351	2.56351
3	Stereo camera	406	Medium	2	0	552	549.245	-0.499058	0.499058
3	Stereo camera	406	Large	2	0	890	890.364	0.0409213	0.0409213
3	Stereo camera	406	Small	2	0	288	283.708	-1.49014	1.49014
3	Stereo camera	406	Medium	2	0	552	543.65	-1.51268	1.51268
3	Stereo camera	406	Large	2	0	890	868.58	-2.40674	2.40674
3	Stereo camera	406	Large	2	0	890	874.141	-1.78185	1.78185
3	Stereo camera	406	Small	3	0	288	280.206	-2.70632	2.70632
3	Stereo camera	406	Medium	3	0	552	550.263	-0.314692	0.314692
3	Stereo camera	406	Large	3	0	890	867.28	-2.55275	2.55275
3	Stereo camera	406	Small	3	0	288	282.142	-2.03389	2.03389
3	Stereo camera	406	Medium	3	0	552	541.344	-1.93051	1.93051
3	Stereo camera	406	Large	3	0	890	878.443	-1.29857	1.29857
3	Stereo camera	406	Small	3	0	288	281.33	-2.31601	2.31601
3	Stereo camera	406	Medium	3	0	552	545.042	-1.2606	1.2606
3	Stereo camera	406	Large	3	0	890	871.223	-2.10978	2.10978
3	Stereo camera	406	Small	5	0	288	286.058	-0.674306	0.674306
3	Stereo camera	406	Medium	5	0	552	563.617	2.10446	2.10446
3	Stereo camera	406	Large	5	0	890	856.907	-3.71831	3.71831
3	Stereo camera	406	Small	5	0	288	298.825	3.75878	3.75878
3	Stereo camera	406	Medium	5	0	552	580.954	5.24524	5.24524
3	Stereo camera	406	Large	5	0	890	879.866	-1.1386	1.1386
3	Stereo camera	406	Small	5	0	288	299.642	4.04253	4.04253
3	Stereo camera	406	Medium	5	0	552	641.209	16.1611	16.1611
3	Stereo camera	406	Large	5	0	890	872.728	-1.94064	1.94064
3	Stereo camera	406	Small	1	5	288	285.472	-0.877674	0.877674
3	Stereo camera	406	Medium	1	5	552	553.346	0.243913	0.243913
3	Stereo camera	406	Medium	1	5	552	548.333	-0.664221	0.664221
3	Stereo camera	406	Small	2	5	288	286.457	-0.535937	0.535937
3	Stereo camera	406	Medium	2	5	552	547.168	-0.875362	0.875362
3	Stereo camera	406	Large	2	5	890	873.305	-1.87589	1.87589
3	Stereo camera	406	Small	2	5	288	281.428	-2.28191	2.28191
3	Stereo camera	406	Medium	2	5	552	544.776	-1.30862	1.30862
3	Stereo camera	406	Large	2	5	890	865.56	-2.74602	2.74602
3	Stereo camera	406	Medium	2	5	552	542.948	-1.6398	1.6398
3	Stereo camera	406	Large	2	5	890	876.719	-1.49229	1.49229
3	Stereo camera	406	Small	3	5	288	295.188	2.49587	2.49587
3	Stereo camera	406	Medium	3	5	552	550.429	-0.284547	0.284547
3	Stereo camera	406	Large	3	5	890	874.203	-1.77496	1.77496
3	Stereo camera	406	Small	3	5	288	286.509	-0.517778	0.517778
3	Stereo camera	406	Medium	3	5	552	533.917	-3.27592	3.27592
3	Stereo camera	406	Large	3	5	890	872.279	-1.99115	1.99115
3	Stereo camera	406	Medium	3	5	552	538.935	-2.3669	2.3669
3	Stereo camera	406	Large	3	5	890	878.606	-1.28024	1.28024
3	Stereo camera	406	Small	5	5	288	277.474	-3.65479	3.65479
3	Stereo camera	406	Medium	5	5	552	536.203	-2.8617	2.8617
3	Stereo camera	406	Large	5	5	890	853.937	-4.05204	4.05204
3	Stereo camera	406	Small	5	5	288	330.585	14.7863	14.7863
3	Stereo camera	406	Medium	5	5	552	640.789	16.0849	16.0849
3	Stereo camera	406	Large	5	5	890	853.954	-4.05009	4.05009
3	Stereo camera	406	Small	5	5	288	286.573	-0.495625	0.495625
3	Stereo camera	406	Medium	5	5	552	596.372	8.03841	8.03841
3	Stereo camera	406	Large	5	5	890	860.915	-3.26802	3.26802
3	Stereo camera	406	Small	1	10	288	282.348	-1.96243	1.96243
3	Stereo camera	406	Medium	1	10	552	548.15	-0.697409	0.697409
3	Stereo camera	406	Medium	1	10	552	547.155	-0.877754	0.877754
3	Stereo camera	406	Small	2	10	288	282.895	-1.77257	1.77257
3	Stereo camera	406	Medium	2	10	552	541.36	-1.92759	1.92759
3	Stereo camera	406	Large	2	10	890	868.781	-2.38416	2.38416
3	Stereo camera	406	Small	2	10	288	285.225	-0.963437	0.963437
3	Stereo camera	406	Medium	2	10	552	538.137	-2.51134	2.51134
3	Stereo camera	406	Large	2	10	890	860.523	-3.31201	3.31201
3	Stereo camera	406	Large	2	10	890	869.106	-2.34764	2.34764
3	Stereo camera	406	Small	3	10	288	288.18	0.0626736	0.0626736
3	Stereo camera	406	Medium	3	10	552	535.243	-3.03569	3.03569
3	Stereo camera	406	Large	3	10	890	858.668	-3.52051	3.52051
3	Stereo camera	406	Small	3	10	288	283.302	-1.63125	1.63125
3	Stereo camera	406	Medium	3	10	552	543.295	-1.57696	1.57696
3	Stereo camera	406	Large	3	10	890	862.979	-3.03608	3.03608
3	Stereo camera	406	Small	3	10	288	275.378	-4.38264	4.38264
3	Stereo camera	406	Medium	3	10	552	534.671	-3.13935	3.13935
3	Stereo camera	406	Large	3	10	890	861.908	-3.15636	3.15636
3	Stereo camera	406	Small	5	10	288	313.149	8.73219	8.73219
3	Stereo camera	406	Medium	5	10	552	587.31	6.39667	6.39667
3	Stereo camera	406	Large	5	10	890	878.916	-1.24544	1.24544
3	Stereo camera	406	Small	5	10	288	286.486	-0.52559	0.52559
3	Stereo camera	406	Medium	5	10	552	539.113	-2.33455	2.33455
3	Stereo camera	406	Large	5	10	890	865.524	-2.75013	2.75013
3	Stereo camera	406	Small	5	10	288	300.888	4.47497	4.47497
3	Stereo camera	406	Medium	5	10	552	533.979	-3.26471	3.26471
3	Stereo camera	406	Large	5	10	890	868.736	-2.38926	2.38926
3	Stereo camera	406	Small	1	15	288	286.891	-0.385069	0.385069
3	Stereo camera	406	Medium	1	15	552	547.945	-0.734547	0.734547
3	Stereo camera	406	Medium	1	15	552	546.532	-0.990562	0.990562
3	Stereo camera	406	Small	2	15	288	283.47	-1.57288	1.57288
3	Stereo camera	406	Medium	2	15	552	548.245	-0.680308	0.680308
3	Stereo camera	406	Large	2	15	890	868.966	-2.36336	2.36336
3	Stereo camera	406	Small	2	15	288	284.755	-1.12677	1.12677
3	Stereo camera	406	Medium	2	15	552	547.446	-0.825072	0.825072
3	Stereo camera	406	Large	2	15	890	871.459	-2.08326	2.08326
3	Stereo camera	406	Medium	2	15	552	536.66	-2.77889	2.77889
3	Stereo camera	406	Large	2	15	890	878.646	-1.27569	1.27569
3	Stereo camera	406	Small	3	15	288	282.639	-1.86135	1.86135
3	Stereo camera	406	Medium	3	15	552	560.623	1.56217	1.56217
3	Stereo camera	406	Large	3	15	890	876.79	-1.48422	1.48422
3	Stereo camera	406	Small	3	15	288	281.104	-2.39431	2.39431
3	Stereo camera	406	Medium	3	15	552	532.216	-3.58404	3.58404
3	Stereo camera	406	Large	3	15	890	865.808	-2.71821	2.71821
3	Stereo camera	406	Small	3	15	288	275.7	-4.27087	4.27087
3	Stereo camera	406	Medium	3	15	552	554.124	0.384819	0.384819
3	Stereo camera	406	Large	3	15	890	878.217	-1.32389	1.32389
3	Stereo camera	406	Small	5	15	288	341.978	18.7423	18.7423
3	Stereo camera	406	Medium	5	15	552	538.335	-2.47547	2.47547
3	Stereo camera	406	Large	5	15	890	841.104	-5.49397	5.49397
3	Stereo camera	406	Small	5	15	288	275.149	-4.46215	4.46215
3	Stereo camera	406	Medium	5	15	552	501.667	-9.1183	9.1183
3	Stereo camera	406	Large	5	15	890	870.702	-2.16837	2.16837
3	Stereo camera	406	Small	5	15	288	303.492	5.37931	5.37931
3	Stereo camera	406	Medium	5	15	552	525.298	-4.83725	4.83725
3	Stereo camera	406	Large	5	15	890	835.523	-6.12098	6.12098
3	Stereo camera	406	Small	1	20	288	285.229	-0.962187	0.962187
3	Stereo camera	406	Medium	1	20	552	547.352	-0.841938	0.841938
3	Stereo camera	406	Medium	1	20	552	547.553	-0.805598	0.805598
3	Stereo camera	406	Small	2	20	288	286.003	-0.693437	0.693437
3	Stereo camera	406	Medium	2	20	552	541.822	-1.84389	1.84389
3	Stereo camera	406	Large	2	20	890	882.676	-0.822966	0.822966
3	Stereo camera	406	Small	2	20	288	284.815	-1.10604	1.10604
3	Stereo camera	406	Medium	2	20	552	531.704	-3.67681	3.67681
3	Stereo camera	406	Large	2	20	890	877.649	-1.38773	1.38773
3	Stereo camera	406	Large	2	20	890	866.136	-2.6813	2.6813
3	Stereo camera	406	Small	3	20	288	290.745	0.952986	0.952986
3	Stereo camera	406	Medium	3	20	552	573.07	3.81707	3.81707
3	Stereo camera	406	Large	3	20	890	893.934	0.442	0.442
3	Stereo camera	406	Small	3	20	288	281.729	-2.1774	2.1774
3	Stereo camera	406	Medium	3	20	552	543.397	-1.55855	1.55855
3	Stereo camera	406	Large	3	20	890	871.648	-2.06208	2.06208
3	Stereo camera	406	Medium	3	20	552	539.428	-2.27745	2.27745
3	Stereo camera	406	Large	3	20	890	879.12	-1.22249	1.22249
3	Stereo camera	406	Small	5	20	288	305.51	6.08	6.08
3	Stereo camera	406	Medium	5	20	552	524.504	-4.98116	4.98116
3	Stereo camera	406	Large	5	20	890	839.497	-5.67445	5.67445
3	Stereo camera	406	Small	5	20	288	264.998	-7.98684	7.98684
3	Stereo camera	406	Medium	5	20	552	518.701	-6.0325	6.0325
3	Stereo camera	406	Large	5	20	890	836.582	-6.00204	6.00204
3	Stereo camera	406	Small	5	20	288	272.258	-5.46587	5.46587
3	Stereo camera	406	Medium	5	20	552	482.157	-12.6527	12.6527
3	Stereo camera	406	Large	5	20	890	821.18	-7.73258	7.73258
3	Stereo camera	406	Small	1	25	288	285.597	-0.834375	0.834375
3	Stereo camera	406	Medium	1	25	552	547.679	-0.782862	0.782862
3	Stereo camera	406	Medium	1	25	552	548.825	-0.575236	0.575236
3	Stereo camera	406	Small	2	25	288	282.149	-2.03146	2.03146
3	Stereo camera	406	Medium	2	25	552	554.312	0.418786	0.418786
3	Stereo camera	406	Large	2	25	890	866.243	-2.6693	2.6693
3	Stereo camera	406	Small	2	25	288	291.149	1.0934	1.0934
3	Stereo camera	406	Medium	2	25	552	545.78	-1.12679	1.12679
3	Stereo camera	406	Large	2	25	890	887.076	-0.328539	0.328539
3	Stereo camera	406	Large	2	25	890	865.388	-2.76537	2.76537
3	Stereo camera	406	Small	3	25	288	265.552	-7.79437	7.79437
3	Stereo camera	406	Medium	3	25	552	607.958	10.1374	10.1374
3	Stereo camera	406	Large	3	25	890	879.049	-1.23042	1.23042
3	Stereo camera	406	Small	3	25	288	306.393	6.38649	6.38649
3	Stereo camera	406	Medium	3	25	552	555.562	0.64529	0.64529
3	Stereo camera	406	Large	3	25	890	865.278	-2.77778	2.77778
3	Stereo camera	406	Medium	3	25	552	566.695	2.66217	2.66217
3	Stereo camera	406	Large	3	25	890	848.864	-4.62201	4.62201
3	Stereo camera	406	Small	5	25	288	276.635	-3.94604	3.94604
3	Stereo camera	406	Medium	5	25	552	485.163	-12.1081	12.1081
3	Stereo camera	406	Large	5	25	890	843.974	-5.17148	5.17148
3	Stereo camera	406	Small	5	25	288	298.131	3.51764	3.51764
3	Stereo camera	406	Medium	5	25	552	486.221	-11.9164	11.9164
3	Stereo camera	406	Large	5	25	890	844.722	-5.0874	5.0874
3	Stereo camera	406	Small	5	25	288	316.038	9.73524	9.73524
3	Stereo camera	406	Medium	5	25	552	602.653	9.17623	9.17623
3	Stereo camera	406	Large	5	25	890	846.672	-4.86833	4.86833
3	Stereo camera	406	Small	1	30	288	283.466	-1.57427	1.57427
3	Stereo camera	406	Small	2	30	288	292.078	1.41604	1.41604
3	Stereo camera	406	Medium	2	30	552	549.004	-0.542844	0.542844
3	Stereo camera	406	Large	2	30	890	882.747	-0.814978	0.814978
3	Stereo camera	406	Small	2	30	288	291.796	1.31812	1.31812
3	Stereo camera	406	Medium	2	30	552	533.74	-3.30793	3.30793
3	Stereo camera	406	Large	2	30	890	896.323	0.710461	0.710461
3	Stereo camera	406	Medium	2	30	552	546.163	-1.05743	1.05743
3	Stereo camera	406	Large	2	30	890	883.134	-0.771483	0.771483
3	Stereo camera	406	Small	3	30	288	295.428	2.57924	2.57924
3	Stereo camera	406	Medium	3	30	552	555.643	0.659909	0.659909
3	Stereo camera	406	Large	3	30	890	887.688	-0.259775	0.259775
3	Stereo camera	406	Small	3	30	288	293.584	1.93892	1.93892
3	Stereo camera	406	Medium	3	30	552	552.781	0.14154	0.14154
3	Stereo camera	406	Large	3	30	890	865.894	-2.70851	2.70851
3	Stereo camera	406	Small	3	30	288	266.93	-7.31587	7.31587
3	Stereo camera	406	Medium	3	30	552	511.738	-7.29389	7.29389
3	Stereo camera	406	Large	3	30	890	846.554	-4.88162	4.88162
3	Stereo camera	406	Small	5	30	288	247.403	-14.096	14.096
3	Stereo camera	406	Medium	5	30	552	497.782	-9.82208	9.82208
3	Stereo camera	406	Large	5	30	890	781.554	-12.185	12.185
3	Stereo camera	406	Small	5	30	288	267.448	-7.13611	7.13611
3	Stereo camera	406	Medium	5	30	552	484.548	-12.2195	12.2195
3	Stereo camera	406	Large	5	30	890	785.213	-11.7738	11.7738
3	Stereo camera	406	Small	5	30	288	260.576	-9.52212	9.52212
3	Stereo camera	406	Medium	5	30	552	615.197	11.4487	11.4487
3	Stereo camera	406	Large	5	30	890	889.311	-0.077382	0.077382
3	Stereo camera	406	Small	1	35	288	292.319	1.49965	1.49965
3	Stereo camera	406	Medium	1	35	552	562.359	1.87654	1.87654
3	Stereo camera	406	Medium	1	35	552	556.634	0.839493	0.839493
3	Stereo camera	406	Small	2	35	288	288.075	0.0259722	0.0259722
3	Stereo camera	406	Medium	2	35	552	566.486	2.6242	2.6242
3	Stereo camera	406	Large	2	35	890	891.384	0.155539	0.155539
3	Stereo camera	406	Small	2	35	288	291.678	1.27722	1.27722
3	Stereo camera	406	Medium	2	35	552	544.542	-1.35103	1.35103
3	Stereo camera	406	Large	2	35	890	897.525	0.845483	0.845483
3	Stereo camera	406	Medium	2	35	552	557.539	1.00341	1.00341
3	Stereo camera	406	Large	2	35	890	887.267	-0.307079	0.307079
3	Stereo camera	406	Small	3	35	288	254.812	-11.5238	11.5238
3	Stereo camera	406	Medium	3	35	552	556.942	0.895326	0.895326
3	Stereo camera	406	Large	3	35	890	880.596	-1.05658	1.05658
3	Stereo camera	406	Small	3	35	288	253.567	-11.9557	11.9557
3	Stereo camera	406	Medium	3	35	552	570.855	3.41572	3.41572
3	Stereo camera	406	Large	3	35	890	893.254	0.365618	0.365618
3	Stereo camera	406	Small	3	35	288	285.143	-0.992153	0.992153
3	Stereo camera	406	Medium	3	35	552	548.55	-0.625	0.625
3	Stereo camera	406	Large	3	35	890	913.952	2.69124	2.69124
3	Stereo camera	406	Small	5	35	288	234.154	-18.6966	18.6966
3	Stereo camera	406	Medium	5	35	552	453.067	-17.9227	17.9227
3	Stereo camera	406	Large	5	35	890	960.089	7.87518	7.87518
3	Stereo camera	406	Small	5	35	288	265.098	-7.95226	7.95226
3	Stereo camera	406	Medium	5	35	552	470.311	-14.7987	14.7987
3	Stereo camera	406	Large	5	35	890	851.351	-4.3426	4.3426
3	Stereo camera	406	Small	5	35	288	336.812	16.9485	16.9485
3	Stereo camera	406	Medium	5	35	552	467.779	-15.2573	15.2573
3	Stereo camera	406	Large	5	35	890	861.363	-3.21763	3.21763
3	Stereo camera	406	Small	1	40	288	290.443	0.848437	0.848437
3	Stereo camera	406	Medium	1	40	552	563.863	2.14917	2.14917
3	Stereo camera	406	Small	2	40	288	301.613	4.7266	4.7266
3	Stereo camera	406	Medium	2	40	552	548.985	-0.546232	0.546232
3	Stereo camera	406	Small	2	40	288	299.905	4.13372	4.13372
3	Stereo camera	406	Medium	2	40	552	558.764	1.22533	1.22533
3	Stereo camera	406	Large	2	40	890	874.594	-1.73098	1.73098
3	Stereo camera	406	Medium	2	40	552	552.713	0.129094	0.129094
3	Stereo camera	406	Large	2	40	890	897.6	0.853933	0.853933
3	Stereo camera	406	Small	3	40	288	307.338	6.71451	6.71451
3	Stereo camera	406	Medium	3	40	552	532.288	-3.57107	3.57107
3	Stereo camera	406	Large	3	40	890	882.436	-0.849933	0.849933
3	Stereo camera	406	Small	3	40	288	291.411	1.18427	1.18427
3	Stereo camera	406	Medium	3	40	552	561.71	1.759	1.759
3	Stereo camera	406	Large	3	40	890	886.059	-0.44282	0.44282
3	Stereo camera	406	Medium	3	40	552	626.843	13.5586	13.5586
3	Stereo camera	406	Large	3	40	890	824.805	-7.32525	7.32525
3	Stereo camera	406	Small	5	40	288	226.43	-21.3783	21.3783
3	Stereo camera	406	Medium	5	40	552	568.868	3.05572	3.05572
3	Stereo camera	406	Large	5	40	890	856.66	-3.74602	3.74602
3	Stereo camera	406	Small	5	40	288	247.059	-14.2155	14.2155
3	Stereo camera	406	Medium	5	40	552	447.564	-18.9195	18.9195
3	Stereo camera	406	Large	5	40	890	772.231	-13.2325	13.2325
3	Stereo camera	406	Small	5	40	288	229.294	-20.3839	20.3839
3	Stereo camera	406	Medium	5	40	552	573.46	3.88761	3.88761
3	Stereo camera	406	Large	5	40	890	849.423	-4.55916	4.55916
1	Stereo camera	610	Small	5	0	288	294.629	2.3017	2.3017
1	Stereo camera	610	Medium	5	0	552	560.013	1.45161	1.45161
1	Stereo camera	610	Large	5	0	890	875.65	-1.61237	1.61237
1	Stereo camera	610	Small	5	0	288	286.827	-0.407257	0.407257
1	Stereo camera	610	Medium	5	0	552	551.893	-0.0193659	0.0193659
1	Stereo camera	610	Large	5	0	890	882.498	-0.842966	0.842966
1	Stereo camera	610	Small	5	0	288	299.324	3.93201	3.93201
1	Stereo camera	610	Medium	5	0	552	555.784	0.685489	0.685489
1	Stereo camera	610	Large	5	0	890	884.152	-0.657056	0.657056
1	Stereo camera	610	Small	3	0	288	280.743	-2.51969	2.51969
1	Stereo camera	610	Medium	3	0	552	549.12	-0.521703	0.521703
1	Stereo camera	610	Large	3	0	890	874.988	-1.6867	1.6867
1	Stereo camera	610	Small	3	0	288	285.016	-1.03611	1.03611
1	Stereo camera	610	Medium	3	0	552	551.155	-0.153043	0.153043
1	Stereo camera	610	Large	3	0	890	881.031	-1.00771	1.00771
1	Stereo camera	610	Small	3	0	288	289.391	0.482847	0.482847
1	Stereo camera	610	Medium	3	0	552	548.477	-0.638261	0.638261
1	Stereo camera	610	Large	3	0	890	892.327	0.261506	0.261506
1	Stereo camera	610	Small	2	0	288	290.461	0.854375	0.854375
1	Stereo camera	610	Medium	2	0	552	549.634	-0.428641	0.428641
1	Stereo camera	610	Large	2	0	890	875.811	-1.5943	1.5943
1	Stereo camera	610	Small	2	0	288	292.428	1.53757	1.53757
1	Stereo camera	610	Medium	2	0	552	551.195	-0.145779	0.145779
1	Stereo camera	610	Large	2	0	890	883.188	-0.765393	0.765393
1	Stereo camera	610	Medium	2	0	552	557.027	0.910634	0.910634
1	Stereo camera	610	Large	2	0	890	887.602	-0.269449	0.269449
1	Stereo camera	610	Small	1	0	288	284.998	-1.04229	1.04229
1	Stereo camera	610	Small	5	5	288	287.678	-0.111667	0.111667
1	Stereo camera	610	Medium	5	5	552	543.277	-1.58025	1.58025
1	Stereo camera	610	Large	5	5	890	867.714	-2.50402	2.50402
1	Stereo camera	610	Small	5	5	288	270.328	-6.13622	6.13622
1	Stereo camera	610	Medium	5	5	552	570.084	3.27616	3.27616
1	Stereo camera	610	Large	5	5	890	878.373	-1.30637	1.30637
1	Stereo camera	610	Small	5	5	288	277.343	-3.70021	3.70021
1	Stereo camera	610	Medium	5	5	552	555.676	0.666014	0.666014
1	Stereo camera	610	Large	5	5	890	881.221	-0.986461	0.986461
1	Stereo camera	610	Small	3	5	288	278.638	-3.25073	3.25073
1	Stereo camera	610	Medium	3	5	552	549.316	-0.486196	0.486196
1	Stereo camera	610	Large	3	5	890	873.654	-1.83665	1.83665
1	Stereo camera	610	Small	3	5	288	283.376	-1.60552	1.60552
1	Stereo camera	610	Medium	3	5	552	552.071	0.0128623	0.0128623
1	Stereo camera	610	Large	3	5	890	877.711	-1.3808	1.3808
1	Stereo camera	610	Medium	3	5	552	554.205	0.399366	0.399366
1	Stereo camera	610	Large	3	5	890	881.07	-1.00333	1.00333
1	Stereo camera	610	Small	2	5	288	283.647	-1.51153	1.51153
1	Stereo camera	610	Medium	2	5	552	551.12	-0.15933	0.15933
1	Stereo camera	610	Large	2	5	890	879.972	-1.12679	1.12679
1	Stereo camera	610	Small	2	5	288	287.304	-0.241667	0.241667
1	Stereo camera	610	Medium	2	5	552	549.562	-0.441757	0.441757
1	Stereo camera	610	Large	2	5	890	882.248	-0.870966	0.870966
1	Stereo camera	610	Medium	2	5	552	558.412	1.16154	1.16154
1	Stereo camera	610	Large	2	5	890	887.043	-0.332281	0.332281
1	Stereo camera	610	Small	1	5	288	289.761	0.611424	0.611424
1	Stereo camera	610	Small	5	10	288	291.411	1.18455	1.18455
1	Stereo camera	610	Medium	5	10	552	566.563	2.63824	2.63824
1	Stereo camera	610	Large	5	10	890	861.509	-3.2012	3.2012
1	Stereo camera	610	Small	5	10	288	287.822	-0.0617014	0.0617014
1	Stereo camera	610	Medium	5	10	552	535.736	-2.94629	2.94629
1	Stereo camera	610	Large	5	10	890	872.033	-2.01876	2.01876
1	Stereo camera	610	Small	5	10	288	300.349	4.28781	4.28781
1	Stereo camera	610	Medium	5	10	552	548.493	-0.635308	0.635308
1	Stereo camera	610	Large	5	10	890	879.415	-1.18931	1.18931
1	Stereo camera	610	Small	3	10	288	293.045	1.75177	1.75177
1	Stereo camera	610	Medium	3	10	552	548.455	-0.642264	0.642264
1	Stereo camera	610	Large	3	10	890	877.246	-1.43302	1.43302
1	Stereo camera	610	Small	3	10	288	287.469	-0.184549	0.184549
1	Stereo camera	610	Medium	3	10	552	546.483	-0.999529	0.999529
1	Stereo camera	610	Large	3	10	890	878.79	-1.25958	1.25958
1	Stereo camera	610	Small	3	10	288	292.513	1.56705	1.56705
1	Stereo camera	610	Medium	3	10	552	552.343	0.062192	0.062192
1	Stereo camera	610	Large	3	10	890	883.167	-0.767809	0.767809
1	Stereo camera	610	Small	2	10	288	288.759	0.263611	0.263611
1	Stereo camera	610	Medium	2	10	552	551.243	-0.137174	0.137174
1	Stereo camera	610	Large	2	10	890	873.731	-1.82803	1.82803
1	Stereo camera	610	Small	2	10	288	291.208	1.11385	1.11385
1	Stereo camera	610	Medium	2	10	552	547.688	-0.781232	0.781232
1	Stereo camera	610	Large	2	10	890	878.874	-1.25017	1.25017
1	Stereo camera	610	Medium	2	10	552	554.135	0.386721	0.386721
1	Stereo camera	610	Large	2	10	890	889.535	-0.0522809	0.0522809
1	Stereo camera	610	Small	5	15	288	277.375	-3.68906	3.68906
1	Stereo camera	610	Medium	5	15	552	542.708	-1.68326	1.68326
1	Stereo camera	610	Large	5	15	890	862.76	-3.06062	3.06062
1	Stereo camera	610	Small	5	15	288	259.508	-9.89302	9.89302
1	Stereo camera	610	Medium	5	15	552	552.291	0.0526993	0.0526993
1	Stereo camera	610	Large	5	15	890	877.431	-1.4123	1.4123
1	Stereo camera	610	Small	5	15	288	303.932	5.53188	5.53188
1	Stereo camera	610	Medium	5	15	552	550.823	-0.213297	0.213297
1	Stereo camera	610	Large	5	15	890	871.631	-2.06392	2.06392
1	Stereo camera	610	Small	3	15	288	280.974	-2.43948	2.43948
1	Stereo camera	610	Medium	3	15	552	552.716	0.129764	0.129764
1	Stereo camera	610	Large	3	15	890	876.428	-1.52489	1.52489
1	Stereo camera	610	Small	3	15	288	287.304	-0.241528	0.241528
1	Stereo camera	610	Medium	3	15	552	555.981	0.72125	0.72125
1	Stereo camera	610	Large	3	15	890	878.123	-1.33445	1.33445
1	Stereo camera	610	Medium	3	15	552	553.742	0.31558	0.31558
1	Stereo camera	610	Large	3	15	890	883.541	-0.725685	0.725685
1	Stereo camera	610	Small	2	15	288	288.72	0.249965	0.249965
1	Stereo camera	610	Medium	2	15	552	551.901	-0.017971	0.017971
1	Stereo camera	610	Large	2	15	890	881.494	-0.955764	0.955764
1	Stereo camera	610	Small	2	15	288	288.565	0.196146	0.196146
1	Stereo camera	610	Medium	2	15	552	553.236	0.223913	0.223913
1	Stereo camera	610	Large	2	15	890	884.008	-0.673303	0.673303
1	Stereo camera	610	Medium	2	15	552	551.13	-0.157681	0.157681
1	Stereo camera	610	Large	2	15	890	887.334	-0.299506	0.299506
1	Stereo camera	610	Small	1	15	288	283.859	-1.43788	1.43788
1	Stereo camera	610	Small	5	20	288	306.608	6.46094	6.46094
1	Stereo camera	610	Medium	5	20	552	538.156	-2.5079	2.5079
1	Stereo camera	610	Large	5	20	890	878.306	-1.31389	1.31389
1	Stereo camera	610	Small	5	20	288	270.637	-6.02882	6.02882
1	Stereo camera	610	Medium	5	20	552	541.883	-1.83286	1.83286
1	Stereo camera	610	Large	5	20	890	876.439	-1.52375	1.52375
1	Stereo camera	610	Small	5	20	288	312.23	8.41316	8.41316
1	Stereo camera	610	Medium	5	20	552	565.599	2.46362	2.46362
1	Stereo camera	610	Large	5	20	890	851.193	-4.36031	4.36031
1	Stereo camera	610	Small	3	20	288	278.106	-3.43538	3.43538
1	Stereo camera	610	Medium	3	20	552	542.964	-1.63699	1.63699
1	Stereo camera	610	Large	3	20	890	860.334	-3.33321	3.33321
1	Stereo camera	610	Small	3	20	288	282.941	-1.7566	1.7566
1	Stereo camera	610	Medium	3	20	552	544.227	-1.40815	1.40815
1	Stereo camera	610	Large	3	20	890	870.962	-2.13915	2.13915
1	Stereo camera	610	Medium	3	20	552	540.841	-2.02152	2.02152
1	Stereo camera	610	Large	3	20	890	885.588	-0.495708	0.495708
1	Stereo camera	610	Small	2	20	288	292.786	1.66194	1.66194
1	Stereo camera	610	Medium	2	20	552	553.001	0.181395	0.181395
1	Stereo camera	610	Large	2	20	890	870.319	-2.21138	2.21138
1	Stereo camera	610	Small	2	20	288	289.947	0.675938	0.675938
1	Stereo camera	610	Medium	2	20	552	548.756	-0.587681	0.587681
1	Stereo camera	610	Large	2	20	890	877.857	-1.36437	1.36437
1	Stereo camera	610	Large	2	20	890	886.578	-0.384528	0.384528
1	Stereo camera	610	Small	5	25	288	271.755	-5.64066	5.64066
1	Stereo camera	610	Medium	5	25	552	534.19	-3.2265	3.2265
1	Stereo camera	610	Large	5	25	890	855.865	-3.8354	3.8354
1	Stereo camera	610	Small	5	25	288	277.701	-3.57594	3.57594
1	Stereo camera	610	Medium	5	25	552	539.74	-2.22107	2.22107
1	Stereo camera	610	Large	5	25	890	850.346	-4.45549	4.45549
1	Stereo camera	610	Small	5	25	288	260.866	-9.4216	9.4216
1	Stereo camera	610	Medium	5	25	552	557.145	0.932138	0.932138
1	Stereo camera	610	Large	5	25	890	854.726	-3.96343	3.96343
1	Stereo camera	610	Small	3	25	288	277.722	-3.56868	3.56868
1	Stereo camera	610	Medium	3	25	552	545.813	-1.12078	1.12078
1	Stereo camera	610	Large	3	25	890	860.603	-3.30306	3.30306
1	Stereo camera	610	Small	3	25	288	286.404	-0.554201	0.554201
1	Stereo camera	610	Medium	3	25	552	550.364	-0.296341	0.296341
1	Stereo camera	610	Large	3	25	890	867.641	-2.51229	2.51229
1	Stereo camera	610	Medium	3	25	552	547.465	-0.821649	0.821649
1	Stereo camera	610	Large	3	25	890	874.702	-1.7189	1.7189
1	Stereo camera	610	Small	2	25	288	287.607	-0.136597	0.136597
1	Stereo camera	610	Medium	2	25	552	541	-1.99283	1.99283
1	Stereo camera	610	Large	2	25	890	855.574	-3.86809	3.86809
1	Stereo camera	610	Small	2	25	288	291.68	1.27785	1.27785
1	Stereo camera	610	Medium	2	25	552	546.269	-1.03815	1.03815
1	Stereo camera	610	Large	2	25	890	864.56	-2.85847	2.85847
1	Stereo camera	610	Medium	2	25	552	559.29	1.32074	1.32074
1	Stereo camera	610	Large	2	25	890	883.305	-0.752213	0.752213
1	Stereo camera	610	Small	1	25	288	287.626	-0.129757	0.129757
1	Stereo camera	610	Small	5	30	288	310.708	7.88479	7.88479
1	Stereo camera	610	Medium	5	30	552	540.533	-2.07732	2.07732
1	Stereo camera	610	Large	5	30	890	835.948	-6.07328	6.07328
1	Stereo camera	610	Small	5	30	288	259.618	-9.8549	9.8549
1	Stereo camera	610	Medium	5	30	552	494.062	-10.4961	10.4961
1	Stereo camera	610	Large	5	30	890	843.681	-5.20435	5.20435
1	Stereo camera	610	Small	5	30	288	279.584	-2.92233	2.92233
1	Stereo camera	610	Medium	5	30	552	546.902	-0.923605	0.923605
1	Stereo camera	610	Large	5	30	890	917.411	3.07989	3.07989
1	Stereo camera	610	Small	3	30	288	292.517	1.5683	1.5683
1	Stereo camera	610	Medium	3	30	552	537.076	-2.70362	2.70362
1	Stereo camera	610	Large	3	30	890	855.106	-3.92064	3.92064
1	Stereo camera	610	Small	3	30	288	286.209	-0.622014	0.622014
1	Stereo camera	610	Medium	3	30	552	542.644	-1.69487	1.69487
1	Stereo camera	610	Large	3	30	890	867.464	-2.53209	2.53209
1	Stereo camera	610	Small	3	30	288	299.104	3.85559	3.85559
1	Stereo camera	610	Medium	3	30	552	546.871	-0.92913	0.92913
1	Stereo camera	610	Large	3	30	890	883.583	-0.721034	0.721034
1	Stereo camera	610	Small	2	30	288	290.18	0.756771	0.756771
1	Stereo camera	610	Medium	2	30	552	541.32	-1.93475	1.93475
1	Stereo camera	610	Large	2	30	890	856.158	-3.80253	3.80253
1	Stereo camera	610	Small	2	30	288	292.319	1.49976	1.49976
1	Stereo camera	610	Medium	2	30	552	541.754	-1.85614	1.85614
1	Stereo camera	610	Large	2	30	890	874.736	-1.71508	1.71508
1	Stereo camera	610	Large	2	30	890	900.999	1.23583	1.23583
1	Stereo camera	610	Small	1	30	288	280.83	-2.48965	2.48965
1	Stereo camera	610	Small	5	35	288	293.562	1.93108	1.93108
1	Stereo camera	610	Medium	5	35	552	575.266	4.21486	4.21486
1	Stereo camera	610	Large	5	35	890	834.716	-6.21174	6.21174
1	Stereo camera	610	Small	5	35	288	284.999	-1.04191	1.04191
1	Stereo camera	610	Medium	5	35	552	533.453	-3.36004	3.36004
1	Stereo camera	610	Large	5	35	890	848.205	-4.69602	4.69602
1	Stereo camera	610	Small	5	35	288	293	1.73611	1.73611
1	Stereo camera	610	Medium	5	35	552	590.935	7.0535	7.0535
1	Stereo camera	610	Large	5	35	890	868.747	-2.38796	2.38796
1	Stereo camera	610	Small	3	35	288	291.164	1.09872	1.09872
1	Stereo camera	610	Medium	3	35	552	525.068	-4.87889	4.87889
1	Stereo camera	610	Large	3	35	890	845.396	-5.01173	5.01173
1	Stereo camera	610	Small	3	35	288	286.599	-0.486632	0.486632
1	Stereo camera	610	Medium	3	35	552	547.991	-0.726214	0.726214
1	Stereo camera	610	Large	3	35	890	851.189	-4.36074	4.36074
1	Stereo camera	610	Small	3	35	288	283.823	-1.45035	1.45035
1	Stereo camera	610	Medium	3	35	552	534.72	-3.13051	3.13051
1	Stereo camera	610	Large	3	35	890	877.473	-1.40747	1.40747
1	Stereo camera	610	Small	2	35	288	284.095	-1.3558	1.3558
1	Stereo camera	610	Medium	2	35	552	537.104	-2.69855	2.69855
1	Stereo camera	610	Large	2	35	890	854.611	-3.97628	3.97628
1	Stereo camera	610	Small	2	35	288	288.856	0.297361	0.297361
1	Stereo camera	610	Medium	2	35	552	538.659	-2.41679	2.41679
1	Stereo camera	610	Large	2	35	890	865.167	-2.79027	2.79027
1	Stereo camera	610	Medium	2	35	552	539.781	-2.21357	2.21357
1	Stereo camera	610	Large	2	35	890	872.218	-1.99792	1.99792
1	Stereo camera	610	Small	1	35	288	285.022	-1.03406	1.03406
1	Stereo camera	610	Small	5	40	288	289.078	0.374375	0.374375
1	Stereo camera	610	Medium	5	40	552	518.578	-6.05469	6.05469
1	Stereo camera	610	Large	5	40	890	861.678	-3.18228	3.18228
1	Stereo camera	610	Small	5	40	288	254.503	-11.6309	11.6309
1	Stereo camera	610	Medium	5	40	552	540.573	-2.07009	2.07009
1	Stereo camera	610	Large	5	40	890	827.275	-7.04772	7.04772
1	Stereo camera	610	Small	5	40	288	298.107	3.50934	3.50934
1	Stereo camera	610	Medium	5	40	552	496.446	-10.0642	10.0642
1	Stereo camera	610	Large	5	40	890	871.376	-2.09258	2.09258
1	Stereo camera	610	Small	3	40	288	282.028	-2.07361	2.07361
1	Stereo camera	610	Medium	3	40	552	525.857	-4.73605	4.73605
1	Stereo camera	610	Large	3	40	890	832.5	-6.46062	6.46062
1	Stereo camera	610	Small	3	40	288	267.229	-7.21226	7.21226
1	Stereo camera	610	Medium	3	40	552	517.578	-6.23578	6.23578
1	Stereo camera	610	Large	3	40	890	845.562	-4.99309	4.99309
1	Stereo camera	610	Small	3	40	288	281.247	-2.34486	2.34486
1	Stereo camera	610	Medium	3	40	552	522.848	-5.28114	5.28114
1	Stereo camera	610	Large	3	40	890	856.316	-3.78474	3.78474
2	Stereo camera	610	Small	1	0	288	314.77	9.29514	9.29514
2	Stereo camera	610	Medium	1	0	552	618.712	12.0855	12.0855
2	Stereo camera	610	Large	1	0	890	907.502	1.96656	1.96656
2	Stereo camera	610	Small	1	0	288	295.297	2.53382	2.53382
2	Stereo camera	610	Medium	1	0	552	600.638	8.81127	8.81127
2	Stereo camera	610	Large	1	0	890	897.875	0.88482	0.88482
2	Stereo camera	610	Small	1	0	288	301.434	4.66458	4.66458
2	Stereo camera	610	Medium	1	0	552	592.732	7.37902	7.37902
2	Stereo camera	610	Large	1	0	890	896.679	0.750416	0.750416
2	Stereo camera	610	Small	2	0	288	284.057	-1.36896	1.36896
2	Stereo camera	610	Medium	2	0	552	567.953	2.88998	2.88998
2	Stereo camera	610	Large	2	0	890	884.044	-0.669247	0.669247
2	Stereo camera	610	Small	2	0	288	284.996	-1.04302	1.04302
2	Stereo camera	610	Medium	2	0	552	588.05	6.53082	6.53082
2	Stereo camera	610	Large	2	0	890	894.444	0.499326	0.499326
2	Stereo camera	610	Medium	2	0	552	569.475	3.16569	3.16569
2	Stereo camera	610	Large	2	0	890	886.121	-0.435809	0.435809
2	Stereo camera	610	Small	3	0	288	288.385	0.133542	0.133542
2	Stereo camera	610	Medium	3	0	552	591.843	7.21788	7.21788
2	Stereo camera	610	Large	3	0	890	889.963	-0.0041573	0.0041573
2	Stereo camera	610	Large	3	0	890	879.096	-1.22519	1.22519
2	Stereo camera	610	Small	3	0	288	281.898	-2.11872	2.11872
2	Stereo camera	610	Medium	3	0	552	548.865	-0.567899	0.567899
2	Stereo camera	610	Medium	5	0	552	542.2	-1.77533	1.77533
2	Stereo camera	610	Small	5	0	288	340.063	18.0774	18.0774
2	Stereo camera	610	Medium	5	0	552	639.849	15.9147	15.9147
2	Stereo camera	610	Large	5	0	890	903.627	1.53112	1.53112
2	Stereo camera	610	Small	1	5	288	298.229	3.55191	3.55191
2	Stereo camera	610	Medium	1	5	552	578.372	4.77748	4.77748
2	Stereo camera	610	Large	1	5	890	897.201	0.809101	0.809101
2	Stereo camera	610	Small	1	5	288	341.479	18.5691	18.5691
2	Stereo camera	610	Medium	1	5	552	639.552	15.8608	15.8608
2	Stereo camera	610	Large	1	5	890	895.919	0.665101	0.665101
2	Stereo camera	610	Small	1	5	288	291.764	1.30701	1.30701
2	Stereo camera	610	Medium	1	5	552	564.405	2.24737	2.24737
2	Stereo camera	610	Large	1	5	890	887.231	-0.311157	0.311157
2	Stereo camera	610	Small	2	5	288	301.234	4.59514	4.59514
2	Stereo camera	610	Medium	2	5	552	551.17	-0.15038	0.15038
2	Stereo camera	610	Large	2	5	890	892.295	0.257854	0.257854
2	Stereo camera	610	Small	2	5	288	294.332	2.19858	2.19858
2	Stereo camera	610	Medium	2	5	552	564.511	2.26645	2.26645
2	Stereo camera	610	Large	2	5	890	876.99	-1.46181	1.46181
2	Stereo camera	610	Small	2	5	288	286.991	-0.350382	0.350382
2	Stereo camera	610	Medium	2	5	552	549.073	-0.530217	0.530217
2	Stereo camera	610	Large	2	5	890	890.758	0.0851236	0.0851236
2	Stereo camera	610	Small	3	5	288	282.317	-1.97337	1.97337
2	Stereo camera	610	Medium	3	5	552	556.12	0.746286	0.746286
2	Stereo camera	610	Large	3	5	890	888.891	-0.124629	0.124629
2	Stereo camera	610	Medium	3	5	552	555.619	0.655562	0.655562
2	Stereo camera	610	Large	3	5	890	879.722	-1.15483	1.15483
2	Stereo camera	610	Small	3	5	288	284.64	-1.16681	1.16681
2	Stereo camera	610	Medium	3	5	552	547.643	-0.789384	0.789384
2	Stereo camera	610	Medium	5	5	552	549.151	-0.516123	0.516123
2	Stereo camera	610	Small	5	5	288	295.875	2.7342	2.7342
2	Stereo camera	610	Medium	5	5	552	560.871	1.60714	1.60714
2	Stereo camera	610	Large	5	5	890	891.127	0.126629	0.126629
2	Stereo camera	610	Small	1	10	288	311.245	8.07104	8.07104
2	Stereo camera	610	Medium	1	10	552	578.31	4.76629	4.76629
2	Stereo camera	610	Large	1	10	890	883.746	-0.702719	0.702719
2	Stereo camera	610	Small	1	10	288	321.277	11.5546	11.5546
2	Stereo camera	610	Medium	1	10	552	562.465	1.8958	1.8958
2	Stereo camera	610	Large	1	10	890	888.55	-0.162944	0.162944
2	Stereo camera	610	Small	1	10	288	290.937	1.01976	1.01976
2	Stereo camera	610	Medium	1	10	552	572.999	3.80413	3.80413
2	Stereo camera	610	Large	1	10	890	877.183	-1.44006	1.44006
2	Stereo camera	610	Small	2	10	288	302.568	5.05823	5.05823
2	Stereo camera	610	Medium	2	10	552	582.929	5.60304	5.60304
2	Stereo camera	610	Large	2	10	890	894.527	0.508618	0.508618
2	Stereo camera	610	Medium	2	10	552	559.353	1.33212	1.33212
2	Stereo camera	610	Large	2	10	890	879.689	-1.15849	1.15849
2	Stereo camera	610	Small	2	10	288	279.868	-2.82365	2.82365
2	Stereo camera	610	Medium	2	10	552	551.45	-0.0996739	0.0996739
2	Stereo camera	610	Large	2	10	890	887.895	-0.236517	0.236517
2	Stereo camera	610	Small	3	10	288	287.621	-0.131632	0.131632
2	Stereo camera	610	Medium	3	10	552	556.298	0.778714	0.778714
2	Stereo camera	610	Large	3	10	890	886.144	-0.433281	0.433281
2	Stereo camera	610	Medium	3	10	552	552.418	0.0756522	0.0756522
2	Stereo camera	610	Large	3	10	890	895.117	0.574989	0.574989
2	Stereo camera	610	Small	3	10	288	284.535	-1.20312	1.20312
2	Stereo camera	610	Medium	3	10	552	549.165	-0.513587	0.513587
2	Stereo camera	610	Medium	5	10	552	548.384	-0.655072	0.655072
2	Stereo camera	610	Small	5	10	288	313.06	8.70122	8.70122
2	Stereo camera	610	Medium	5	10	552	555.337	0.604565	0.604565
2	Stereo camera	610	Large	5	10	890	878.035	-1.34442	1.34442
2	Stereo camera	610	Small	1	15	288	289.329	0.461319	0.461319
2	Stereo camera	610	Medium	1	15	552	550.529	-0.266449	0.266449
2	Stereo camera	610	Large	1	15	890	886.983	-0.338989	0.338989
2	Stereo camera	610	Small	1	15	288	283.676	-1.50139	1.50139
2	Stereo camera	610	Medium	1	15	552	545.845	-1.11509	1.11509
2	Stereo camera	610	Large	1	15	890	888.902	-0.123326	0.123326
2	Stereo camera	610	Small	1	15	288	295.054	2.44927	2.44927
2	Stereo camera	610	Medium	1	15	552	566.951	2.70842	2.70842
2	Stereo camera	610	Large	1	15	890	904.538	1.63347	1.63347
2	Stereo camera	610	Small	2	15	288	284.801	-1.11069	1.11069
2	Stereo camera	610	Medium	2	15	552	550.72	-0.231975	0.231975
2	Stereo camera	610	Large	2	15	890	895.853	0.657652	0.657652
2	Stereo camera	610	Small	2	15	288	289.045	0.362743	0.362743
2	Stereo camera	610	Medium	2	15	552	562.15	1.8388	1.8388
2	Stereo camera	610	Large	2	15	890	891.549	0.174079	0.174079
2	Stereo camera	610	Small	2	15	288	290.987	1.03701	1.03701
2	Stereo camera	610	Medium	2	15	552	552.791	0.143243	0.143243
2	Stereo camera	610	Large	2	15	890	896.86	0.770831	0.770831
2	Stereo camera	610	Small	3	15	288	295.431	2.58017	2.58017
2	Stereo camera	610	Medium	3	15	552	532.833	-3.47225	3.47225
2	Stereo camera	610	Large	3	15	890	894.22	0.47418	0.47418
2	Stereo camera	610	Medium	3	15	552	556.95	0.896703	0.896703
2	Stereo camera	610	Large	3	15	890	899.489	1.06621	1.06621
2	Stereo camera	610	Small	3	15	288	284.645	-1.165	1.165
2	Stereo camera	610	Medium	3	15	552	545.878	-1.10906	1.10906
2	Stereo camera	610	Small	5	15	288	368.33	27.8922	27.8922
2	Stereo camera	610	Medium	5	15	552	691.201	25.2176	25.2176
2	Stereo camera	610	Large	5	15	890	931.817	4.69849	4.69849
2	Stereo camera	610	Small	2	20	288	273.13	-5.16323	5.16323
2	Stereo camera	610	Medium	2	20	552	597.788	8.295	8.295
2	Stereo camera	610	Large	2	20	890	854.93	-3.94044	3.94044
2	Stereo camera	610	Small	2	20	288	284.616	-1.17493	1.17493
2	Stereo camera	610	Medium	2	20	552	560.435	1.52803	1.52803
2	Stereo camera	610	Large	2	20	890	864.113	-2.9087	2.9087
2	Stereo camera	610	Small	2	20	288	291.73	1.29528	1.29528
2	Stereo camera	610	Medium	2	20	552	553.626	0.294656	0.294656
2	Stereo camera	610	Large	2	20	890	872.33	-1.98537	1.98537
2	Stereo camera	610	Small	3	20	288	290.661	0.923958	0.923958
2	Stereo camera	610	Medium	3	20	552	554.617	0.47413	0.47413
2	Stereo camera	610	Large	3	20	890	881.544	-0.950067	0.950067
2	Stereo camera	610	Medium	3	20	552	540.631	-2.05962	2.05962
2	Stereo camera	610	Large	3	20	890	883.903	-0.685034	0.685034
2	Stereo camera	610	Small	3	20	288	284.38	-1.25694	1.25694
2	Stereo camera	610	Medium	3	20	552	554.4	0.43471	0.43471
2	Stereo camera	610	Small	5	20	288	283.455	-1.57806	1.57806
2	Stereo camera	610	Medium	5	20	552	549.51	-0.451159	0.451159
2	Stereo camera	610	Small	5	20	288	309.064	7.31389	7.31389
2	Stereo camera	610	Medium	5	20	552	570.975	3.43754	3.43754
2	Stereo camera	610	Large	5	20	890	859.277	-3.45207	3.45207
2	Stereo camera	610	Small	1	25	288	304.051	5.57337	5.57337
2	Stereo camera	610	Medium	1	25	552	587.701	6.46764	6.46764
2	Stereo camera	610	Large	1	25	890	872.107	-2.01049	2.01049
2	Stereo camera	610	Small	1	25	288	275.81	-4.23271	4.23271
2	Stereo camera	610	Medium	1	25	552	567.061	2.72835	2.72835
2	Stereo camera	610	Large	1	25	890	912.568	2.5357	2.5357
2	Stereo camera	610	Small	1	25	288	301.536	4.6999	4.6999
2	Stereo camera	610	Medium	1	25	552	555.678	0.666232	0.666232
2	Stereo camera	610	Large	1	25	890	892.024	0.227393	0.227393
2	Stereo camera	610	Small	2	25	288	349.071	21.2051	21.2051
2	Stereo camera	610	Medium	2	25	552	584.648	5.91444	5.91444
2	Stereo camera	610	Large	2	25	890	891.742	0.19573	0.19573
2	Stereo camera	610	Medium	2	25	552	569.246	3.12422	3.12422
2	Stereo camera	610	Large	2	25	890	883.206	-0.763326	0.763326
2	Stereo camera	610	Small	2	25	288	288.525	0.182292	0.182292
2	Stereo camera	610	Medium	2	25	552	536.799	-2.75382	2.75382
2	Stereo camera	610	Large	2	25	890	910.798	2.33687	2.33687
2	Stereo camera	610	Small	3	25	288	308.247	7.03021	7.03021
2	Stereo camera	610	Medium	3	25	552	566.288	2.58848	2.58848
2	Stereo camera	610	Large	3	25	890	885.053	-0.555809	0.555809
2	Stereo camera	610	Medium	3	25	552	564.191	2.20851	2.20851
2	Stereo camera	610	Large	3	25	890	897.183	0.807101	0.807101
2	Stereo camera	610	Small	3	25	288	289.881	0.653194	0.653194
2	Stereo camera	610	Medium	3	25	552	544.313	-1.39261	1.39261
2	Stereo camera	610	Small	5	25	288	297.988	3.46816	3.46816
2	Stereo camera	610	Medium	5	25	552	560.596	1.55728	1.55728
2	Stereo camera	610	Small	5	25	288	363.562	26.2367	26.2367
2	Stereo camera	610	Medium	5	25	552	574.833	4.13639	4.13639
2	Stereo camera	610	Large	5	25	890	943.406	6.00072	6.00072
2	Stereo camera	610	Medium	1	30	552	649.442	17.6526	17.6526
2	Stereo camera	610	Large	1	30	890	907.163	1.92847	1.92847
2	Stereo camera	610	Small	1	30	288	343.21	19.17	19.17
2	Stereo camera	610	Medium	1	30	552	534.053	-3.2512	3.2512
2	Stereo camera	610	Large	1	30	890	879.134	-1.22085	1.22085
2	Stereo camera	610	Small	1	30	288	312.649	8.55865	8.55865
2	Stereo camera	610	Medium	1	30	552	517.947	-6.16899	6.16899
2	Stereo camera	610	Large	1	30	890	877.932	-1.35591	1.35591
2	Stereo camera	610	Small	2	30	288	288.659	0.228819	0.228819
2	Stereo camera	610	Medium	2	30	552	520.201	-5.76071	5.76071
2	Stereo camera	610	Large	2	30	890	900.206	1.1467	1.1467
2	Stereo camera	610	Small	2	30	288	317.901	10.3824	10.3824
2	Stereo camera	610	Medium	2	30	552	590.001	6.88417	6.88417
2	Stereo camera	610	Large	2	30	890	903.017	1.46254	1.46254
2	Stereo camera	610	Small	2	30	288	292.997	1.73514	1.73514
2	Stereo camera	610	Medium	2	30	552	549.722	-0.412645	0.412645
2	Stereo camera	610	Large	2	30	890	883.504	-0.729854	0.729854
2	Stereo camera	610	Small	3	30	288	293.355	1.85927	1.85927
2	Stereo camera	610	Medium	3	30	552	538.108	-2.51668	2.51668
2	Stereo camera	610	Large	3	30	890	885.397	-0.51718	0.51718
2	Stereo camera	610	Medium	3	30	552	545.228	-1.22676	1.22676
2	Stereo camera	610	Large	3	30	890	870.394	-2.20296	2.20296
2	Stereo camera	610	Small	3	30	288	292.388	1.52368	1.52368
2	Stereo camera	610	Medium	3	30	552	554.182	0.39529	0.39529
2	Stereo camera	610	Small	5	30	288	291.36	1.1667	1.1667
2	Stereo camera	610	Medium	5	30	552	548.662	-0.604801	0.604801
2	Stereo camera	610	Small	5	30	288	283.684	-1.49858	1.49858
2	Stereo camera	610	Medium	5	30	552	619.175	12.1695	12.1695
2	Stereo camera	610	Large	5	30	890	890.369	0.0414607	0.0414607
2	Stereo camera	610	Small	1	35	288	280.432	-2.62792	2.62792
2	Stereo camera	610	Medium	1	35	552	654.203	18.5151	18.5151
2	Stereo camera	610	Large	1	35	890	826.329	-7.15403	7.15403
2	Stereo camera	610	Small	1	35	288	362.735	25.9495	25.9495
2	Stereo camera	610	Medium	1	35	552	611.539	10.7861	10.7861
2	Stereo camera	610	Large	1	35	890	913.167	2.60302	2.60302
2	Stereo camera	610	Small	1	35	288	297.345	3.24472	3.24472
2	Stereo camera	610	Medium	1	35	552	548.348	-0.661504	0.661504
2	Stereo camera	610	Large	1	35	890	867.571	-2.52007	2.52007
2	Stereo camera	610	Small	2	35	288	317.428	10.2181	10.2181
2	Stereo camera	610	Medium	2	35	552	548.955	-0.551685	0.551685
2	Stereo camera	610	Large	2	35	890	888.135	-0.209551	0.209551
2	Stereo camera	610	Small	2	35	288	268.995	-6.5991	6.5991
2	Stereo camera	610	Medium	2	35	552	509.469	-7.70498	7.70498
2	Stereo camera	610	Large	2	35	890	925.432	3.98117	3.98117
2	Stereo camera	610	Small	2	35	288	288.096	0.0333333	0.0333333
2	Stereo camera	610	Medium	2	35	552	546.305	-1.03172	1.03172
2	Stereo camera	610	Large	2	35	890	879.828	-1.14297	1.14297
2	Stereo camera	610	Small	3	35	288	286.142	-0.645174	0.645174
2	Stereo camera	610	Medium	3	35	552	544.472	-1.3637	1.3637
2	Stereo camera	610	Large	3	35	890	904.374	1.61504	1.61504
2	Stereo camera	610	Medium	3	35	552	607.052	9.97315	9.97315
2	Stereo camera	610	Large	3	35	890	907.733	1.99251	1.99251
2	Stereo camera	610	Small	3	35	288	290.952	1.0249	1.0249
2	Stereo camera	610	Medium	3	35	552	560.341	1.51105	1.51105
2	Stereo camera	610	Small	5	35	288	295.703	2.67451	2.67451
2	Stereo camera	610	Medium	5	35	552	559.173	1.29944	1.29944
2	Stereo camera	610	Small	5	35	288	396.122	37.5425	37.5425
2	Stereo camera	610	Medium	5	35	552	635.165	15.0661	15.0661
2	Stereo camera	610	Large	5	35	890	850.621	-4.42457	4.42457
2	Stereo camera	610	Small	1	40	288	321.283	11.5565	11.5565
2	Stereo camera	610	Medium	1	40	552	588.994	6.70179	6.70179
2	Stereo camera	610	Large	1	40	890	835.36	-6.13934	6.13934
2	Stereo camera	610	Small	1	40	288	320.14	11.1598	11.1598
2	Stereo camera	610	Medium	1	40	552	608.426	10.2222	10.2222
2	Stereo camera	610	Large	1	40	890	876.505	-1.51633	1.51633
2	Stereo camera	610	Small	1	40	288	284.219	-1.31278	1.31278
2	Stereo camera	610	Medium	1	40	552	555.397	0.615362	0.615362
2	Stereo camera	610	Large	1	40	890	878.825	-1.25557	1.25557
2	Stereo camera	610	Small	2	40	288	308.982	7.28545	7.28545
2	Stereo camera	610	Medium	2	40	552	597.053	8.16187	8.16187
2	Stereo camera	610	Large	2	40	890	875.019	-1.6833	1.6833
2	Stereo camera	610	Small	2	40	288	308.265	7.03632	7.03632
2	Stereo camera	610	Medium	2	40	552	505.954	-8.34165	8.34165
2	Stereo camera	610	Large	2	40	890	876.178	-1.55307	1.55307
2	Stereo camera	610	Small	2	40	288	279.123	-3.0824	3.0824
2	Stereo camera	610	Medium	2	40	552	556.461	0.80817	0.80817
2	Stereo camera	610	Large	2	40	890	875.333	-1.64794	1.64794
2	Stereo camera	610	Small	3	40	288	300.524	4.34844	4.34844
2	Stereo camera	610	Medium	3	40	552	528.93	-4.17942	4.17942
2	Stereo camera	610	Large	3	40	890	891.822	0.204742	0.204742
2	Stereo camera	610	Medium	3	40	552	533.219	-3.40236	3.40236
2	Stereo camera	610	Large	3	40	890	879.056	-1.22964	1.22964
2	Stereo camera	610	Small	3	40	288	286.522	-0.51309	0.51309
2	Stereo camera	610	Medium	3	40	552	559.461	1.35156	1.35156
2	Stereo camera	610	Small	5	40	288	290.413	0.838021	0.838021
2	Stereo camera	610	Medium	5	40	552	554.653	0.48067	0.48067
3	Stereo camera	610	Small	1	0	288	283.667	-1.50438	1.50438
3	Stereo camera	610	Small	2	0	288	284.736	-1.1334	1.1334
3	Stereo camera	610	Medium	2	0	552	547.326	-0.846775	0.846775
3	Stereo camera	610	Large	2	0	890	887.116	-0.324011	0.324011
3	Stereo camera	610	Small	2	0	288	279.466	-2.96306	2.96306
3	Stereo camera	610	Medium	2	0	552	544.287	-1.39732	1.39732
3	Stereo camera	610	Large	2	0	890	884.028	-0.671045	0.671045
3	Stereo camera	610	Large	2	0	890	876.771	-1.48644	1.48644
3	Stereo camera	610	Small	3	0	288	282.855	-1.78653	1.78653
3	Stereo camera	610	Medium	3	0	552	543.209	-1.59255	1.59255
3	Stereo camera	610	Large	3	0	890	867.777	-2.49702	2.49702
3	Stereo camera	610	Small	3	0	288	277.91	-3.5034	3.5034
3	Stereo camera	610	Medium	3	0	552	537.973	-2.54112	2.54112
3	Stereo camera	610	Large	3	0	890	872.108	-2.01029	2.01029
3	Stereo camera	610	Medium	3	0	552	544.512	-1.3565	1.3565
3	Stereo camera	610	Large	3	0	890	869.172	-2.34024	2.34024
3	Stereo camera	610	Small	5	0	288	306.18	6.3125	6.3125
3	Stereo camera	610	Medium	5	0	552	532.182	-3.59027	3.59027
3	Stereo camera	610	Large	5	0	890	862.758	-3.06091	3.06091
3	Stereo camera	610	Small	5	0	288	287.67	-0.114688	0.114688
3	Stereo camera	610	Medium	5	0	552	554.978	0.539475	0.539475
3	Stereo camera	610	Large	5	0	890	879.681	-1.15947	1.15947
3	Stereo camera	610	Small	5	0	288	267.55	-7.10069	7.10069
3	Stereo camera	610	Medium	5	0	552	523.469	-5.16859	5.16859
3	Stereo camera	610	Large	5	0	890	849.644	-4.53442	4.53442
3	Stereo camera	610	Small	1	5	288	284.892	-1.07934	1.07934
3	Stereo camera	610	Small	2	5	288	285.318	-0.93125	0.93125
3	Stereo camera	610	Medium	2	5	552	546.761	-0.949076	0.949076
3	Stereo camera	610	Large	2	5	890	885.094	-0.551191	0.551191
3	Stereo camera	610	Small	2	5	288	280.804	-2.49851	2.49851
3	Stereo camera	610	Medium	2	5	552	544.311	-1.39292	1.39292
3	Stereo camera	610	Large	2	5	890	884.446	-0.624056	0.624056
3	Stereo camera	610	Large	2	5	890	879.058	-1.22948	1.22948
3	Stereo camera	610	Small	3	5	288	284.878	-1.08392	1.08392
3	Stereo camera	610	Medium	3	5	552	530.818	-3.83728	3.83728
3	Stereo camera	610	Large	3	5	890	883.945	-0.68036	0.68036
3	Stereo camera	610	Small	3	5	288	276.877	-3.86219	3.86219
3	Stereo camera	610	Medium	3	5	552	535.712	-2.95082	2.95082
3	Stereo camera	610	Large	3	5	890	868.195	-2.45004	2.45004
3	Stereo camera	610	Medium	3	5	552	533.974	-3.2656	3.2656
3	Stereo camera	610	Large	3	5	890	866.074	-2.68835	2.68835
3	Stereo camera	610	Small	5	5	288	292.144	1.43885	1.43885
3	Stereo camera	610	Medium	5	5	552	590.88	7.04353	7.04353
3	Stereo camera	610	Large	5	5	890	852.941	-4.16396	4.16396
3	Stereo camera	610	Small	5	5	288	293.374	1.86611	1.86611
3	Stereo camera	610	Medium	5	5	552	540.25	-2.12868	2.12868
3	Stereo camera	610	Large	5	5	890	853.095	-4.14667	4.14667
3	Stereo camera	610	Small	5	5	288	284.85	-1.09365	1.09365
3	Stereo camera	610	Medium	5	5	552	528.308	-4.29199	4.29199
3	Stereo camera	610	Large	5	5	890	839.091	-5.7201	5.7201
3	Stereo camera	610	Small	1	10	288	282.047	-2.06691	2.06691
3	Stereo camera	610	Small	2	10	288	283.791	-1.46156	1.46156
3	Stereo camera	610	Medium	2	10	552	547.432	-0.827518	0.827518
3	Stereo camera	610	Large	2	10	890	887.329	-0.300124	0.300124
3	Stereo camera	610	Small	2	10	288	279.196	-3.05684	3.05684
3	Stereo camera	610	Medium	2	10	552	541.208	-1.95514	1.95514
3	Stereo camera	610	Large	2	10	890	882.519	-0.840539	0.840539
3	Stereo camera	610	Large	2	10	890	872.583	-1.95697	1.95697
3	Stereo camera	610	Small	3	10	288	280.181	-2.715	2.715
3	Stereo camera	610	Medium	3	10	552	545.289	-1.21582	1.21582
3	Stereo camera	610	Large	3	10	890	862.685	-3.06912	3.06912
3	Stereo camera	610	Small	3	10	288	284.051	-1.37108	1.37108
3	Stereo camera	610	Medium	3	10	552	532.59	-3.51627	3.51627
3	Stereo camera	610	Large	3	10	890	861.177	-3.23852	3.23852
3	Stereo camera	610	Medium	3	10	552	532.549	-3.52368	3.52368
3	Stereo camera	610	Large	3	10	890	852.497	-4.21387	4.21387
3	Stereo camera	610	Small	5	10	288	295.966	2.76583	2.76583
3	Stereo camera	610	Medium	5	10	552	542.251	-1.76612	1.76612
3	Stereo camera	610	Large	5	10	890	897.546	0.84791	0.84791
3	Stereo camera	610	Small	5	10	288	272.027	-5.54628	5.54628
3	Stereo camera	610	Medium	5	10	552	525.212	-4.85284	4.85284
3	Stereo camera	610	Large	5	10	890	868.515	-2.41403	2.41403
3	Stereo camera	610	Small	5	10	288	279.607	-2.91437	2.91437
3	Stereo camera	610	Medium	5	10	552	529.633	-4.05192	4.05192
3	Stereo camera	610	Large	5	10	890	853.761	-4.07174	4.07174
3	Stereo camera	610	Small	1	15	288	281.633	-2.21069	2.21069
3	Stereo camera	610	Small	2	15	288	285.705	-0.796875	0.796875
3	Stereo camera	610	Medium	2	15	552	541.419	-1.9169	1.9169
3	Stereo camera	610	Large	2	15	890	883.049	-0.781	0.781
3	Stereo camera	610	Small	2	15	288	280.698	-2.53535	2.53535
3	Stereo camera	610	Medium	2	15	552	536.437	-2.81933	2.81933
3	Stereo camera	610	Large	2	15	890	886.564	-0.386045	0.386045
3	Stereo camera	610	Large	2	15	890	867.928	-2.47994	2.47994
3	Stereo camera	610	Small	3	15	288	277.465	-3.65809	3.65809
3	Stereo camera	610	Medium	3	15	552	542.764	-1.67326	1.67326
3	Stereo camera	610	Large	3	15	890	871.949	-2.02824	2.02824
3	Stereo camera	610	Small	3	15	288	280.931	-2.45441	2.45441
3	Stereo camera	610	Medium	3	15	552	542.823	-1.66243	1.66243
3	Stereo camera	610	Large	3	15	890	869.307	-2.32504	2.32504
3	Stereo camera	610	Medium	3	15	552	528.713	-4.21861	4.21861
3	Stereo camera	610	Large	3	15	890	859.417	-3.43626	3.43626
3	Stereo camera	610	Small	5	15	288	274.046	-4.84517	4.84517
3	Stereo camera	610	Medium	5	15	552	527.053	-4.51944	4.51944
3	Stereo camera	610	Large	5	15	890	859.812	-3.39185	3.39185
3	Stereo camera	610	Small	5	15	288	278.213	-3.39826	3.39826
3	Stereo camera	610	Medium	5	15	552	521.859	-5.46033	5.46033
3	Stereo camera	610	Large	5	15	890	869.353	-2.31987	2.31987
3	Stereo camera	610	Small	5	15	288	272.612	-5.34292	5.34292
3	Stereo camera	610	Medium	5	15	552	529.408	-4.09275	4.09275
3	Stereo camera	610	Large	5	15	890	844.037	-5.16436	5.16436
3	Stereo camera	610	Small	2	20	288	289.473	0.511424	0.511424
3	Stereo camera	610	Medium	2	20	552	553.037	0.187917	0.187917
3	Stereo camera	610	Large	2	20	890	901.561	1.29894	1.29894
3	Stereo camera	610	Medium	2	20	552	538.889	-2.3752	2.3752
3	Stereo camera	610	Large	2	20	890	889.673	-0.0367978	0.0367978
3	Stereo camera	610	Large	2	20	890	869.775	-2.27246	2.27246
3	Stereo camera	610	Small	3	20	288	282.346	-1.96333	1.96333
3	Stereo camera	610	Medium	3	20	552	547.894	-0.743877	0.743877
3	Stereo camera	610	Large	3	20	890	864.894	-2.82092	2.82092
3	Stereo camera	610	Small	3	20	288	280.527	-2.59469	2.59469
3	Stereo camera	610	Medium	3	20	552	535.022	-3.07565	3.07565
3	Stereo camera	610	Large	3	20	890	876.128	-1.55863	1.55863
3	Stereo camera	610	Medium	3	20	552	546.928	-0.918804	0.918804
3	Stereo camera	610	Large	3	20	890	865.569	-2.74502	2.74502
3	Stereo camera	610	Small	5	20	288	272.308	-5.44847	5.44847
3	Stereo camera	610	Medium	5	20	552	519.668	-5.85719	5.85719
3	Stereo camera	610	Large	5	20	890	856.325	-3.7837	3.7837
3	Stereo camera	610	Small	5	20	288	289.01	0.350868	0.350868
3	Stereo camera	610	Medium	5	20	552	567.769	2.85661	2.85661
3	Stereo camera	610	Large	5	20	890	904.541	1.63378	1.63378
3	Stereo camera	610	Small	5	20	288	253.084	-12.1235	12.1235
3	Stereo camera	610	Medium	5	20	552	509.042	-7.78221	7.78221
3	Stereo camera	610	Large	5	20	890	869.605	-2.29157	2.29157
3	Stereo camera	610	Small	1	25	288	285.73	-0.788194	0.788194
3	Stereo camera	610	Small	2	25	288	284.221	-1.31201	1.31201
3	Stereo camera	610	Medium	2	25	552	550.78	-0.220996	0.220996
3	Stereo camera	610	Large	2	25	890	902.116	1.36135	1.36135
3	Stereo camera	610	Medium	2	25	552	547.349	-0.842645	0.842645
3	Stereo camera	610	Large	2	25	890	897.547	0.848	0.848
3	Stereo camera	610	Large	2	25	890	882.196	-0.876831	0.876831
3	Stereo camera	610	Small	3	25	288	279.269	-3.03163	3.03163
3	Stereo camera	610	Medium	3	25	552	548.58	-0.619656	0.619656
3	Stereo camera	610	Large	3	25	890	887.272	-0.306494	0.306494
3	Stereo camera	610	Small	3	25	288	273.075	-5.18212	5.18212
3	Stereo camera	610	Medium	3	25	552	530.896	-3.82313	3.82313
3	Stereo camera	610	Large	3	25	890	865.394	-2.7647	2.7647
3	Stereo camera	610	Medium	3	25	552	550.777	-0.221504	0.221504
3	Stereo camera	610	Large	3	25	890	875.08	-1.6764	1.6764
3	Stereo camera	610	Small	5	25	288	325.644	13.0709	13.0709
3	Stereo camera	610	Medium	5	25	552	560.54	1.54705	1.54705
3	Stereo camera	610	Large	5	25	890	893.718	0.417742	0.417742
3	Stereo camera	610	Small	5	25	288	292.365	1.51559	1.51559
3	Stereo camera	610	Medium	5	25	552	658.628	19.3167	19.3167
3	Stereo camera	610	Large	5	25	890	905.755	1.77021	1.77021
3	Stereo camera	610	Small	5	25	288	246.931	-14.2601	14.2601
3	Stereo camera	610	Medium	5	25	552	522.607	-5.32478	5.32478
3	Stereo camera	610	Large	5	25	890	903.133	1.47565	1.47565
3	Stereo camera	610	Small	2	30	288	287.698	-0.104722	0.104722
3	Stereo camera	610	Medium	2	30	552	558.324	1.14558	1.14558
3	Stereo camera	610	Large	2	30	890	907.909	2.01222	2.01222
3	Stereo camera	610	Small	2	30	288	290.875	0.998264	0.998264
3	Stereo camera	610	Medium	2	30	552	556.286	0.776449	0.776449
3	Stereo camera	610	Large	2	30	890	909.393	2.17898	2.17898
3	Stereo camera	610	Medium	2	30	552	539.44	-2.27531	2.27531
3	Stereo camera	610	Large	2	30	890	902.358	1.38857	1.38857
3	Stereo camera	610	Medium	3	30	552	557.063	0.91721	0.91721
3	Stereo camera	610	Large	3	30	890	932.29	4.75174	4.75174
3	Stereo camera	610	Small	3	30	288	302.917	5.17955	5.17955
3	Stereo camera	610	Medium	3	30	552	566.049	2.54518	2.54518
3	Stereo camera	610	Large	3	30	890	910.18	2.26744	2.26744
3	Stereo camera	610	Medium	3	30	552	543.638	-1.51495	1.51495
3	Stereo camera	610	Large	3	30	890	865.617	-2.73961	2.73961
3	Stereo camera	610	Small	5	30	288	305.037	5.91569	5.91569
3	Stereo camera	610	Medium	5	30	552	633.496	14.7637	14.7637
3	Stereo camera	610	Large	5	30	890	898.218	0.923371	0.923371
3	Stereo camera	610	Small	5	30	288	276.641	-3.94413	3.94413
3	Stereo camera	610	Medium	5	30	552	586.851	6.31368	6.31368
3	Stereo camera	610	Large	5	30	890	897.159	0.804438	0.804438
3	Stereo camera	610	Small	5	30	288	294.659	2.31233	2.31233
3	Stereo camera	610	Medium	5	30	552	472.617	-14.381	14.381
3	Stereo camera	610	Large	5	30	890	880.284	-1.09165	1.09165
3	Stereo camera	610	Small	1	35	288	287.835	-0.0573264	0.0573264
3	Stereo camera	610	Small	2	35	288	285.068	-1.01806	1.01806
3	Stereo camera	610	Medium	2	35	552	560.261	1.49652	1.49652
3	Stereo camera	610	Large	2	35	890	905.657	1.75925	1.75925
3	Stereo camera	610	Small	2	35	288	278.997	-3.12597	3.12597
3	Stereo camera	610	Medium	2	35	552	544.73	-1.31696	1.31696
3	Stereo camera	610	Large	2	35	890	908.48	2.07645	2.07645
3	Stereo camera	610	Large	2	35	890	899.255	1.03994	1.03994
3	Stereo camera	610	Small	3	35	288	313.936	9.00552	9.00552
3	Stereo camera	610	Medium	3	35	552	577.111	4.54909	4.54909
3	Stereo camera	610	Large	3	35	890	900.413	1.17003	1.17003
3	Stereo camera	610	Small	3	35	288	294.037	2.09628	2.09628
3	Stereo camera	610	Medium	3	35	552	559.801	1.41313	1.41313
3	Stereo camera	610	Large	3	35	890	892.323	0.261056	0.261056
3	Stereo camera	610	Medium	3	35	552	545.538	-1.1706	1.1706
3	Stereo camera	610	Large	3	35	890	872.586	-1.95669	1.95669
3	Stereo camera	610	Small	5	35	288	248.754	-13.6272	13.6272
3	Stereo camera	610	Medium	5	35	552	466.378	-15.5112	15.5112
3	Stereo camera	610	Large	5	35	890	812.126	-8.74984	8.74984
3	Stereo camera	610	Small	5	35	288	262.143	-8.97809	8.97809
3	Stereo camera	610	Medium	5	35	552	529.392	-4.0956	4.0956
3	Stereo camera	610	Large	5	35	890	912.132	2.48671	2.48671
3	Stereo camera	610	Small	5	35	288	257.822	-10.4786	10.4786
3	Stereo camera	610	Medium	5	35	552	601.128	8.89996	8.89996
3	Stereo camera	610	Large	5	35	890	878.612	-1.27955	1.27955
3	Stereo camera	610	Small	1	40	288	289.149	0.398993	0.398993
3	Stereo camera	610	Small	2	40	288	284.267	-1.29625	1.29625
3	Stereo camera	610	Medium	2	40	552	548.659	-0.605326	0.605326
3	Stereo camera	610	Large	2	40	890	914.051	2.70237	2.70237
3	Stereo camera	610	Medium	2	40	552	553.437	0.260308	0.260308
3	Stereo camera	610	Large	2	40	890	900.88	1.22252	1.22252
3	Stereo camera	610	Large	2	40	890	892.827	0.317618	0.317618
3	Stereo camera	610	Small	3	40	288	274.492	-4.69024	4.69024
3	Stereo camera	610	Medium	3	40	552	558.343	1.14904	1.14904
3	Stereo camera	610	Large	3	40	890	913.998	2.6964	2.6964
3	Stereo camera	610	Small	3	40	288	286.553	-0.5025	0.5025
3	Stereo camera	610	Medium	3	40	552	564.324	2.23268	2.23268
3	Stereo camera	610	Large	3	40	890	922.416	3.64228	3.64228
3	Stereo camera	610	Large	3	40	890	874.858	-1.7013	1.7013
3	Stereo camera	610	Small	5	40	288	249.1	-13.507	13.507
3	Stereo camera	610	Medium	5	40	552	713.12	29.1884	29.1884
3	Stereo camera	610	Large	5	40	890	899.455	1.06233	1.06233
3	Stereo camera	610	Small	5	40	288	233.415	-18.9532	18.9532
3	Stereo camera	610	Medium	5	40	552	592.913	7.41176	7.41176
3	Stereo camera	610	Large	5	40	890	868.46	-2.42027	2.42027
3	Stereo camera	610	Small	5	40	288	276.034	-4.15497	4.15497
3	Stereo camera	610	Medium	5	40	552	559.851	1.42232	1.42232
3	Stereo camera	610	Large	5	40	890	958.381	7.68322	7.68322
1	Stereo camera	762	Small	5	0	288	282.025	-2.07455	2.07455
1	Stereo camera	762	Medium	5	0	552	557.87	1.0635	1.0635
1	Stereo camera	762	Large	5	0	890	875.548	-1.62382	1.62382
1	Stereo camera	762	Small	5	0	288	280.794	-2.50215	2.50215
1	Stereo camera	762	Medium	5	0	552	555.25	0.588732	0.588732
1	Stereo camera	762	Large	5	0	890	884.761	-0.588697	0.588697
1	Stereo camera	762	Small	5	0	288	279.937	-2.79969	2.79969
1	Stereo camera	762	Medium	5	0	552	552.228	0.0412319	0.0412319
1	Stereo camera	762	Large	5	0	890	881.141	-0.995348	0.995348
1	Stereo camera	762	Small	3	0	288	283.851	-1.44063	1.44063
1	Stereo camera	762	Medium	3	0	552	552.557	0.100833	0.100833
1	Stereo camera	762	Large	3	0	890	878.089	-1.3383	1.3383
1	Stereo camera	762	Small	3	0	288	282.096	-2.05014	2.05014
1	Stereo camera	762	Medium	3	0	552	550.594	-0.25471	0.25471
1	Stereo camera	762	Large	3	0	890	880.911	-1.02121	1.02121
1	Stereo camera	762	Small	3	0	288	288.718	0.24934	0.24934
1	Stereo camera	762	Medium	3	0	552	551.891	-0.0197826	0.0197826
1	Stereo camera	762	Large	3	0	890	891.903	0.213854	0.213854
1	Stereo camera	762	Small	2	0	288	284.261	-1.29816	1.29816
1	Stereo camera	762	Medium	2	0	552	550.555	-0.261757	0.261757
1	Stereo camera	762	Large	2	0	890	883.325	-0.749978	0.749978
1	Stereo camera	762	Small	2	0	288	285.821	-0.756597	0.756597
1	Stereo camera	762	Medium	2	0	552	549.924	-0.376033	0.376033
1	Stereo camera	762	Large	2	0	890	878.29	-1.31572	1.31572
1	Stereo camera	762	Medium	2	0	552	550.625	-0.249004	0.249004
1	Stereo camera	762	Large	2	0	890	885.31	-0.526989	0.526989
1	Stereo camera	762	Small	5	5	288	277.911	-3.50323	3.50323
1	Stereo camera	762	Medium	5	5	552	546.167	-1.05678	1.05678
1	Stereo camera	762	Large	5	5	890	870.822	-2.15487	2.15487
1	Stereo camera	762	Small	5	5	288	287.07	-0.322813	0.322813
1	Stereo camera	762	Medium	5	5	552	547.864	-0.749203	0.749203
1	Stereo camera	762	Large	5	5	890	881.911	-0.908899	0.908899
1	Stereo camera	762	Small	5	5	288	281.261	-2.34	2.34
1	Stereo camera	762	Medium	5	5	552	548.647	-0.6075	0.6075
1	Stereo camera	762	Large	5	5	890	883.192	-0.764933	0.764933
1	Stereo camera	762	Small	3	5	288	285.044	-1.02642	1.02642
1	Stereo camera	762	Medium	3	5	552	545.79	-1.12502	1.12502
1	Stereo camera	762	Large	3	5	890	880.591	-1.05713	1.05713
1	Stereo camera	762	Small	3	5	288	283.114	-1.69649	1.69649
1	Stereo camera	762	Medium	3	5	552	547.69	-0.780851	0.780851
1	Stereo camera	762	Large	3	5	890	883.442	-0.736843	0.736843
1	Stereo camera	762	Small	3	5	288	286.362	-0.568646	0.568646
1	Stereo camera	762	Medium	3	5	552	556.221	0.764764	0.764764
1	Stereo camera	762	Large	3	5	890	891.598	0.179573	0.179573
1	Stereo camera	762	Small	2	5	288	282.961	-1.74976	1.74976
1	Stereo camera	762	Medium	2	5	552	545.823	-1.11909	1.11909
1	Stereo camera	762	Large	2	5	890	882.778	-0.811449	0.811449
1	Stereo camera	762	Small	2	5	288	284.477	-1.22333	1.22333
1	Stereo camera	762	Medium	2	5	552	546.568	-0.98413	0.98413
1	Stereo camera	762	Large	2	5	890	881.706	-0.931888	0.931888
1	Stereo camera	762	Large	2	5	890	881.607	-0.943	0.943
1	Stereo camera	762	Small	5	10	288	292.374	1.51889	1.51889
1	Stereo camera	762	Medium	5	10	552	549.952	-0.371105	0.371105
1	Stereo camera	762	Large	5	10	890	867.709	-2.50456	2.50456
1	Stereo camera	762	Small	5	10	288	286.428	-0.54566	0.54566
1	Stereo camera	762	Medium	5	10	552	574.479	4.07236	4.07236
1	Stereo camera	762	Large	5	10	890	910.784	2.33526	2.33526
1	Stereo camera	762	Small	5	10	288	285.992	-0.697153	0.697153
1	Stereo camera	762	Medium	5	10	552	558.988	1.26591	1.26591
1	Stereo camera	762	Large	5	10	890	885.685	-0.484854	0.484854
1	Stereo camera	762	Small	3	10	288	292.148	1.44035	1.44035
1	Stereo camera	762	Medium	3	10	552	553.554	0.28154	0.28154
1	Stereo camera	762	Large	3	10	890	884.2	-0.651652	0.651652
1	Stereo camera	762	Small	3	10	288	289.818	0.631285	0.631285
1	Stereo camera	762	Medium	3	10	552	550.3	-0.307935	0.307935
1	Stereo camera	762	Large	3	10	890	880.022	-1.12112	1.12112
1	Stereo camera	762	Medium	3	10	552	541.218	-1.95324	1.95324
1	Stereo camera	762	Large	3	10	890	876.825	-1.48031	1.48031
1	Stereo camera	762	Small	2	10	288	290.825	0.980868	0.980868
1	Stereo camera	762	Medium	2	10	552	550.958	-0.188841	0.188841
1	Stereo camera	762	Large	2	10	890	876.783	-1.48502	1.48502
1	Stereo camera	762	Small	2	10	288	288.19	0.0661111	0.0661111
1	Stereo camera	762	Medium	2	10	552	545.002	-1.26781	1.26781
1	Stereo camera	762	Large	2	10	890	880.653	-1.05027	1.05027
1	Stereo camera	762	Large	2	10	890	886.54	-0.388708	0.388708
1	Stereo camera	762	Small	5	15	288	273.923	-4.88771	4.88771
1	Stereo camera	762	Medium	5	15	552	550.255	-0.316087	0.316087
1	Stereo camera	762	Large	5	15	890	881.814	-0.919742	0.919742
1	Stereo camera	762	Small	5	15	288	291.321	1.15306	1.15306
1	Stereo camera	762	Medium	5	15	552	548.431	-0.64654	0.64654
1	Stereo camera	762	Large	5	15	890	869.294	-2.32656	2.32656
1	Stereo camera	762	Small	5	15	288	319.561	10.9587	10.9587
1	Stereo camera	762	Medium	5	15	552	557.152	0.933297	0.933297
1	Stereo camera	762	Large	5	15	890	878.198	-1.32604	1.32604
1	Stereo camera	762	Small	3	15	288	269.611	-6.3849	6.3849
1	Stereo camera	762	Medium	3	15	552	543.031	-1.62478	1.62478
1	Stereo camera	762	Large	3	15	890	876.498	-1.51706	1.51706
1	Stereo camera	762	Small	3	15	288	291.666	1.27274	1.27274
1	Stereo camera	762	Medium	3	15	552	546.335	-1.02636	1.02636
1	Stereo camera	762	Large	3	15	890	879.528	-1.17663	1.17663
1	Stereo camera	762	Medium	3	15	552	548.095	-0.707518	0.707518
1	Stereo camera	762	Large	3	15	890	877.955	-1.35338	1.35338
1	Stereo camera	762	Small	2	15	288	284.966	-1.05354	1.05354
1	Stereo camera	762	Medium	2	15	552	550.073	-0.349167	0.349167
1	Stereo camera	762	Large	2	15	890	881.103	-0.999697	0.999697
1	Stereo camera	762	Small	2	15	288	282.294	-1.98128	1.98128
1	Stereo camera	762	Medium	2	15	552	545.376	-1.20007	1.20007
1	Stereo camera	762	Large	2	15	890	881.762	-0.925607	0.925607
1	Stereo camera	762	Large	2	15	890	883.842	-0.691899	0.691899
1	Stereo camera	762	Small	5	20	288	271.185	-5.83858	5.83858
1	Stereo camera	762	Medium	5	20	552	536.735	-2.76538	2.76538
1	Stereo camera	762	Large	5	20	890	882.169	-0.879876	0.879876
1	Stereo camera	762	Small	5	20	288	280.794	-2.50222	2.50222
1	Stereo camera	762	Medium	5	20	552	572.778	3.7642	3.7642
1	Stereo camera	762	Large	5	20	890	881.005	-1.01064	1.01064
1	Stereo camera	762	Small	5	20	288	296.908	3.09306	3.09306
1	Stereo camera	762	Medium	5	20	552	549.405	-0.470145	0.470145
1	Stereo camera	762	Large	5	20	890	857.066	-3.70046	3.70046
1	Stereo camera	762	Small	3	20	288	292.491	1.55948	1.55948
1	Stereo camera	762	Medium	3	20	552	552.418	0.0757971	0.0757971
1	Stereo camera	762	Large	3	20	890	876.373	-1.5311	1.5311
1	Stereo camera	762	Small	3	20	288	280.263	-2.68649	2.68649
1	Stereo camera	762	Medium	3	20	552	547.47	-0.82058	0.82058
1	Stereo camera	762	Large	3	20	890	880.747	-1.0397	1.0397
1	Stereo camera	762	Medium	3	20	552	545.614	-1.15687	1.15687
1	Stereo camera	762	Large	3	20	890	877.571	-1.39647	1.39647
1	Stereo camera	762	Small	2	20	288	284.21	-1.31611	1.31611
1	Stereo camera	762	Medium	2	20	552	551.239	-0.137917	0.137917
1	Stereo camera	762	Large	2	20	890	881.607	-0.943034	0.943034
1	Stereo camera	762	Small	2	20	288	284.516	-1.20979	1.20979
1	Stereo camera	762	Medium	2	20	552	546.307	-1.03127	1.03127
1	Stereo camera	762	Large	2	20	890	873.419	-1.86308	1.86308
1	Stereo camera	762	Large	2	20	890	884.562	-0.610955	0.610955
1	Stereo camera	762	Small	5	25	288	287.833	-0.0579861	0.0579861
1	Stereo camera	762	Medium	5	25	552	540.454	-2.09159	2.09159
1	Stereo camera	762	Large	5	25	890	874.729	-1.71587	1.71587
1	Stereo camera	762	Small	5	25	288	296.247	2.86337	2.86337
1	Stereo camera	762	Medium	5	25	552	550.956	-0.189094	0.189094
1	Stereo camera	762	Large	5	25	890	863.804	-2.94331	2.94331
1	Stereo camera	762	Small	5	25	288	273.255	-5.11983	5.11983
1	Stereo camera	762	Medium	5	25	552	550.356	-0.297826	0.297826
1	Stereo camera	762	Large	5	25	890	874.956	-1.69033	1.69033
1	Stereo camera	762	Small	3	25	288	274.087	-4.83087	4.83087
1	Stereo camera	762	Medium	3	25	552	546.016	-1.08406	1.08406
1	Stereo camera	762	Large	3	25	890	860.65	-3.2978	3.2978
1	Stereo camera	762	Small	3	25	288	284.601	-1.18035	1.18035
1	Stereo camera	762	Medium	3	25	552	548.373	-0.65712	0.65712
1	Stereo camera	762	Large	3	25	890	872.253	-1.9941	1.9941
1	Stereo camera	762	Small	3	25	288	268.994	-6.59924	6.59924
1	Stereo camera	762	Medium	3	25	552	550.137	-0.337446	0.337446
1	Stereo camera	762	Large	3	25	890	880.932	-1.01884	1.01884
1	Stereo camera	762	Small	2	25	288	283.16	-1.68056	1.68056
1	Stereo camera	762	Medium	2	25	552	547.322	-0.8475	0.8475
1	Stereo camera	762	Large	2	25	890	883.669	-0.711303	0.711303
1	Stereo camera	762	Small	2	25	288	285.913	-0.724688	0.724688
1	Stereo camera	762	Medium	2	25	552	551.217	-0.141848	0.141848
1	Stereo camera	762	Large	2	25	890	885.006	-0.561067	0.561067
1	Stereo camera	762	Medium	2	25	552	548.904	-0.560833	0.560833
1	Stereo camera	762	Large	2	25	890	882.522	-0.840225	0.840225
1	Stereo camera	762	Small	5	30	288	284.145	-1.33858	1.33858
1	Stereo camera	762	Medium	5	30	552	533.799	-3.29734	3.29734
1	Stereo camera	762	Large	5	30	890	881.229	-0.985528	0.985528
1	Stereo camera	762	Small	5	30	288	262.091	-8.99625	8.99625
1	Stereo camera	762	Medium	5	30	552	500.034	-9.4142	9.4142
1	Stereo camera	762	Large	5	30	890	859.162	-3.46497	3.46497
1	Stereo camera	762	Small	5	30	288	293.415	1.88014	1.88014
1	Stereo camera	762	Medium	5	30	552	541.875	-1.83424	1.83424
1	Stereo camera	762	Large	5	30	890	868.121	-2.45833	2.45833
1	Stereo camera	762	Small	3	30	288	284.634	-1.16885	1.16885
1	Stereo camera	762	Medium	3	30	552	545.116	-1.24716	1.24716
1	Stereo camera	762	Large	3	30	890	891.967	0.221	0.221
1	Stereo camera	762	Small	3	30	288	278.243	-3.38795	3.38795
1	Stereo camera	762	Medium	3	30	552	560.096	1.46663	1.46663
1	Stereo camera	762	Large	3	30	890	889.684	-0.0354719	0.0354719
1	Stereo camera	762	Small	3	30	288	286.705	-0.449583	0.449583
1	Stereo camera	762	Medium	3	30	552	542.177	-1.77947	1.77947
1	Stereo camera	762	Large	3	30	890	884.251	-0.645978	0.645978
1	Stereo camera	762	Small	2	30	288	283.745	-1.4776	1.4776
1	Stereo camera	762	Medium	2	30	552	550.39	-0.291612	0.291612
1	Stereo camera	762	Large	2	30	890	887.19	-0.315775	0.315775
1	Stereo camera	762	Small	2	30	288	284.515	-1.2099	1.2099
1	Stereo camera	762	Medium	2	30	552	551.133	-0.156993	0.156993
1	Stereo camera	762	Large	2	30	890	886.709	-0.369764	0.369764
1	Stereo camera	762	Large	2	30	890	889.378	-0.0698652	0.0698652
1	Stereo camera	762	Small	5	35	288	292.847	1.68292	1.68292
1	Stereo camera	762	Medium	5	35	552	564.076	2.18766	2.18766
1	Stereo camera	762	Large	5	35	890	873.742	-1.82674	1.82674
1	Stereo camera	762	Small	5	35	288	264.552	-8.14153	8.14153
1	Stereo camera	762	Medium	5	35	552	539.889	-2.194	2.194
1	Stereo camera	762	Large	5	35	890	898.54	0.959607	0.959607
1	Stereo camera	762	Small	5	35	288	291.858	1.33958	1.33958
1	Stereo camera	762	Medium	5	35	552	554.726	0.493895	0.493895
1	Stereo camera	762	Large	5	35	890	916.269	2.95154	2.95154
1	Stereo camera	762	Small	3	35	288	278.343	-3.35316	3.35316
1	Stereo camera	762	Medium	3	35	552	543.771	-1.49082	1.49082
1	Stereo camera	762	Large	3	35	890	879.306	-1.20162	1.20162
1	Stereo camera	762	Small	3	35	288	295.379	2.56222	2.56222
1	Stereo camera	762	Medium	3	35	552	543.181	-1.59768	1.59768
1	Stereo camera	762	Large	3	35	890	893.2	0.359551	0.359551
1	Stereo camera	762	Small	3	35	288	287.725	-0.095625	0.095625
1	Stereo camera	762	Medium	3	35	552	544.877	-1.29033	1.29033
1	Stereo camera	762	Large	3	35	890	899.347	1.05027	1.05027
1	Stereo camera	762	Small	2	35	288	290.658	0.922882	0.922882
1	Stereo camera	762	Medium	2	35	552	549.183	-0.510254	0.510254
1	Stereo camera	762	Large	2	35	890	892.486	0.279281	0.279281
1	Stereo camera	762	Small	2	35	288	281.736	-2.17486	2.17486
1	Stereo camera	762	Medium	2	35	552	558.337	1.1481	1.1481
1	Stereo camera	762	Large	2	35	890	891.054	0.118483	0.118483
1	Stereo camera	762	Medium	2	35	552	557.361	0.971232	0.971232
1	Stereo camera	762	Large	2	35	890	885.722	-0.480629	0.480629
1	Stereo camera	762	Small	5	40	288	316.325	9.83493	9.83493
1	Stereo camera	762	Medium	5	40	552	543.447	-1.54946	1.54946
1	Stereo camera	762	Large	5	40	890	891.695	0.190472	0.190472
1	Stereo camera	762	Small	5	40	288	267.5	-7.11816	7.11816
1	Stereo camera	762	Medium	5	40	552	544.936	-1.2798	1.2798
1	Stereo camera	762	Large	5	40	890	888.853	-0.128921	0.128921
1	Stereo camera	762	Small	5	40	288	343.229	19.1767	19.1767
1	Stereo camera	762	Medium	5	40	552	570.994	3.441	3.441
1	Stereo camera	762	Large	5	40	890	878.006	-1.34765	1.34765
1	Stereo camera	762	Small	3	40	288	285.098	-1.00774	1.00774
1	Stereo camera	762	Medium	3	40	552	559.727	1.39976	1.39976
1	Stereo camera	762	Large	3	40	890	895.325	0.598348	0.598348
1	Stereo camera	762	Small	3	40	288	276.876	-3.86236	3.86236
1	Stereo camera	762	Medium	3	40	552	563.457	2.07547	2.07547
1	Stereo camera	762	Large	3	40	890	899.754	1.09599	1.09599
1	Stereo camera	762	Small	3	40	288	293.85	2.03132	2.03132
1	Stereo camera	762	Medium	3	40	552	549.811	-0.396612	0.396612
1	Stereo camera	762	Large	3	40	890	904.487	1.62775	1.62775
1	Stereo camera	762	Small	2	40	288	287.034	-0.33559	0.33559
1	Stereo camera	762	Medium	2	40	552	562.689	1.93649	1.93649
1	Stereo camera	762	Large	2	40	890	901.895	1.33649	1.33649
1	Stereo camera	762	Small	2	40	288	287.682	-0.110382	0.110382
1	Stereo camera	762	Medium	2	40	552	561.3	1.68478	1.68478
1	Stereo camera	762	Large	2	40	890	892.435	0.273562	0.273562
1	Stereo camera	762	Medium	2	40	552	580.483	5.16004	5.16004
1	Stereo camera	762	Large	2	40	890	908.132	2.0373	2.0373
2	Stereo camera	762	Small	1	0	288	278.905	-3.15799	3.15799
2	Stereo camera	762	Small	2	0	288	280.135	-2.73073	2.73073
2	Stereo camera	762	Medium	2	0	552	526.279	-4.65967	4.65967
2	Stereo camera	762	Large	2	0	890	872.581	-1.95715	1.95715
2	Stereo camera	762	Small	2	0	288	280.725	-2.52604	2.52604
2	Stereo camera	762	Medium	2	0	552	545.87	-1.1106	1.1106
2	Stereo camera	762	Large	2	0	890	875.732	-1.60315	1.60315
2	Stereo camera	762	Medium	2	0	552	545.513	-1.17522	1.17522
2	Stereo camera	762	Large	2	0	890	870.482	-2.19307	2.19307
2	Stereo camera	762	Small	3	0	288	282.459	-1.92396	1.92396
2	Stereo camera	762	Medium	3	0	552	542.788	-1.66875	1.66875
2	Stereo camera	762	Large	3	0	890	871.464	-2.08265	2.08265
2	Stereo camera	762	Small	3	0	288	284.939	-1.06292	1.06292
2	Stereo camera	762	Medium	3	0	552	547.294	-0.852609	0.852609
2	Stereo camera	762	Large	3	0	890	868.27	-2.44154	2.44154
2	Stereo camera	762	Small	3	0	288	292.932	1.71243	1.71243
2	Stereo camera	762	Medium	3	0	552	539.694	-2.22928	2.22928
2	Stereo camera	762	Large	3	0	890	878.366	-1.30718	1.30718
2	Stereo camera	762	Small	5	0	288	292.742	1.64663	1.64663
2	Stereo camera	762	Medium	5	0	552	551.046	-0.172826	0.172826
2	Stereo camera	762	Large	5	0	890	854.923	-3.94118	3.94118
2	Stereo camera	762	Small	5	0	288	309.977	7.6308	7.6308
2	Stereo camera	762	Medium	5	0	552	556.452	0.806449	0.806449
2	Stereo camera	762	Large	5	0	890	868.898	-2.37099	2.37099
2	Stereo camera	762	Small	5	0	288	295.117	2.47122	2.47122
2	Stereo camera	762	Medium	5	0	552	555.513	0.636467	0.636467
2	Stereo camera	762	Large	5	0	890	881.239	-0.984427	0.984427
2	Stereo camera	762	Small	1	5	288	279.971	-2.78778	2.78778
2	Stereo camera	762	Small	2	5	288	284.381	-1.25646	1.25646
2	Stereo camera	762	Medium	2	5	552	547.384	-0.836196	0.836196
2	Stereo camera	762	Large	2	5	890	877.98	-1.35062	1.35062
2	Stereo camera	762	Small	2	5	288	288.447	0.155035	0.155035
2	Stereo camera	762	Medium	2	5	552	548.149	-0.697627	0.697627
2	Stereo camera	762	Large	2	5	890	879.819	-1.14391	1.14391
2	Stereo camera	762	Medium	2	5	552	549.995	-0.363225	0.363225
2	Stereo camera	762	Large	2	5	890	883.909	-0.684337	0.684337
2	Stereo camera	762	Small	3	5	288	312.017	8.33924	8.33924
2	Stereo camera	762	Medium	3	5	552	580.125	5.09509	5.09509
2	Stereo camera	762	Large	3	5	890	887.899	-0.236124	0.236124
2	Stereo camera	762	Small	3	5	288	313.409	8.82264	8.82264
2	Stereo camera	762	Medium	3	5	552	546.721	-0.956395	0.956395
2	Stereo camera	762	Large	3	5	890	888.705	-0.145517	0.145517
2	Stereo camera	762	Small	3	5	288	305.317	6.01295	6.01295
2	Stereo camera	762	Medium	3	5	552	549.197	-0.507862	0.507862
2	Stereo camera	762	Large	3	5	890	890.365	0.0410225	0.0410225
2	Stereo camera	762	Small	5	5	288	309.571	7.49	7.49
2	Stereo camera	762	Medium	5	5	552	614.189	11.2662	11.2662
2	Stereo camera	762	Large	5	5	890	876.615	-1.50389	1.50389
2	Stereo camera	762	Small	5	5	288	307.376	6.72778	6.72778
2	Stereo camera	762	Medium	5	5	552	536.324	-2.83976	2.83976
2	Stereo camera	762	Large	5	5	890	845.212	-5.03233	5.03233
2	Stereo camera	762	Small	5	5	288	289.765	0.613021	0.613021
2	Stereo camera	762	Medium	5	5	552	538.59	-2.42928	2.42928
2	Stereo camera	762	Large	5	5	890	876.639	-1.50124	1.50124
2	Stereo camera	762	Small	1	10	288	283.998	-1.38944	1.38944
2	Stereo camera	762	Small	1	10	288	283.723	-1.48514	1.48514
2	Stereo camera	762	Medium	1	10	552	538.58	-2.43112	2.43112
2	Stereo camera	762	Small	2	10	288	283.896	-1.42497	1.42497
2	Stereo camera	762	Medium	2	10	552	550.414	-0.287355	0.287355
2	Stereo camera	762	Large	2	10	890	884.022	-0.671708	0.671708
2	Stereo camera	762	Small	2	10	288	292.926	1.71031	1.71031
2	Stereo camera	762	Medium	2	10	552	561.258	1.67721	1.67721
2	Stereo camera	762	Large	2	10	890	892.099	0.235798	0.235798
2	Stereo camera	762	Medium	2	10	552	550.75	-0.226431	0.226431
2	Stereo camera	762	Large	2	10	890	881.592	-0.944764	0.944764
2	Stereo camera	762	Small	3	10	288	307.662	6.82719	6.82719
2	Stereo camera	762	Medium	3	10	552	533.432	-3.36386	3.36386
2	Stereo camera	762	Large	3	10	890	879.859	-1.13949	1.13949
2	Stereo camera	762	Small	3	10	288	303.325	5.32132	5.32132
2	Stereo camera	762	Medium	3	10	552	535.731	-2.94732	2.94732
2	Stereo camera	762	Large	3	10	890	893.832	0.430528	0.430528
2	Stereo camera	762	Medium	3	10	552	556.398	0.796721	0.796721
2	Stereo camera	762	Large	3	10	890	901.912	1.33844	1.33844
2	Stereo camera	762	Small	5	10	288	294.755	2.34535	2.34535
2	Stereo camera	762	Medium	5	10	552	527.056	-4.5188	4.5188
2	Stereo camera	762	Large	5	10	890	891.778	0.199787	0.199787
2	Stereo camera	762	Small	5	10	288	305.388	6.0374	6.0374
2	Stereo camera	762	Medium	5	10	552	549.248	-0.498623	0.498623
2	Stereo camera	762	Large	5	10	890	886.07	-0.441584	0.441584
2	Stereo camera	762	Small	5	10	288	285.796	-0.765243	0.765243
2	Stereo camera	762	Medium	5	10	552	544.986	-1.27069	1.27069
2	Stereo camera	762	Large	5	10	890	867.235	-2.55792	2.55792
2	Stereo camera	762	Small	1	15	288	281.715	-2.18219	2.18219
2	Stereo camera	762	Small	2	15	288	282.486	-1.91465	1.91465
2	Stereo camera	762	Medium	2	15	552	571.148	3.46886	3.46886
2	Stereo camera	762	Large	2	15	890	905.308	1.71996	1.71996
2	Stereo camera	762	Small	2	15	288	284.741	-1.13163	1.13163
2	Stereo camera	762	Medium	2	15	552	554.884	0.522518	0.522518
2	Stereo camera	762	Large	2	15	890	892.452	0.275517	0.275517
2	Stereo camera	762	Medium	2	15	552	558.029	1.09212	1.09212
2	Stereo camera	762	Large	2	15	890	895.66	0.635955	0.635955
2	Stereo camera	762	Small	3	15	288	303.549	5.39906	5.39906
2	Stereo camera	762	Medium	3	15	552	563.409	2.06678	2.06678
2	Stereo camera	762	Large	3	15	890	905.452	1.73615	1.73615
2	Stereo camera	762	Small	3	15	288	321.841	11.7505	11.7505
2	Stereo camera	762	Medium	3	15	552	559.196	1.30355	1.30355
2	Stereo camera	762	Large	3	15	890	890.552	0.0619663	0.0619663
2	Stereo camera	762	Small	3	15	288	285.523	-0.860139	0.860139
2	Stereo camera	762	Medium	3	15	552	553.712	0.310236	0.310236
2	Stereo camera	762	Large	3	15	890	898.431	0.947258	0.947258
2	Stereo camera	762	Small	5	15	288	271.773	-5.63451	5.63451
2	Stereo camera	762	Medium	5	15	552	556.284	0.776141	0.776141
2	Stereo camera	762	Large	5	15	890	897.687	0.863674	0.863674
2	Stereo camera	762	Small	5	15	288	288.871	0.302396	0.302396
2	Stereo camera	762	Medium	5	15	552	572.149	3.65014	3.65014
2	Stereo camera	762	Large	5	15	890	862.526	-3.08696	3.08696
2	Stereo camera	762	Small	5	15	288	338.655	17.5887	17.5887
2	Stereo camera	762	Medium	5	15	552	585.278	6.02859	6.02859
2	Stereo camera	762	Large	5	15	890	930.808	4.58517	4.58517
2	Stereo camera	762	Small	1	20	288	291.897	1.35319	1.35319
2	Stereo camera	762	Medium	1	20	552	530.026	-3.98082	3.98082
2	Stereo camera	762	Small	1	20	288	295.145	2.48097	2.48097
2	Stereo camera	762	Medium	1	20	552	529.325	-4.10784	4.10784
2	Stereo camera	762	Small	2	20	288	296.555	2.97056	2.97056
2	Stereo camera	762	Medium	2	20	552	561.712	1.7594	1.7594
2	Stereo camera	762	Large	2	20	890	918.956	3.25347	3.25347
2	Stereo camera	762	Small	2	20	288	291.737	1.29771	1.29771
2	Stereo camera	762	Medium	2	20	552	563.154	2.02065	2.02065
2	Stereo camera	762	Large	2	20	890	913.119	2.59758	2.59758
2	Stereo camera	762	Medium	2	20	552	551.68	-0.0580072	0.0580072
2	Stereo camera	762	Large	2	20	890	913.151	2.60124	2.60124
2	Stereo camera	762	Small	3	20	288	287.861	-0.0484375	0.0484375
2	Stereo camera	762	Medium	3	20	552	555.197	0.579203	0.579203
2	Stereo camera	762	Large	3	20	890	940.252	5.64625	5.64625
2	Stereo camera	762	Small	3	20	288	301.838	4.80486	4.80486
2	Stereo camera	762	Medium	3	20	552	580.407	5.14627	5.14627
2	Stereo camera	762	Large	3	20	890	937.609	5.34937	5.34937
2	Stereo camera	762	Small	3	20	288	271.371	-5.77392	5.77392
2	Stereo camera	762	Medium	3	20	552	556.656	0.84346	0.84346
2	Stereo camera	762	Large	3	20	890	906.069	1.80556	1.80556
2	Stereo camera	762	Small	1	25	288	298.285	3.57132	3.57132
2	Stereo camera	762	Small	2	25	288	295.079	2.45806	2.45806
2	Stereo camera	762	Medium	2	25	552	577.512	4.62181	4.62181
2	Stereo camera	762	Large	2	25	890	909.126	2.14896	2.14896
2	Stereo camera	762	Small	2	25	288	298.572	3.6709	3.6709
2	Stereo camera	762	Medium	2	25	552	558.839	1.23893	1.23893
2	Stereo camera	762	Large	2	25	890	917.969	3.14255	3.14255
2	Stereo camera	762	Medium	2	25	552	565.156	2.38326	2.38326
2	Stereo camera	762	Large	2	25	890	916.146	2.93771	2.93771
2	Stereo camera	762	Small	3	25	288	304.378	5.68681	5.68681
2	Stereo camera	762	Medium	3	25	552	588.822	6.67062	6.67062
2	Stereo camera	762	Large	3	25	890	930.639	4.56621	4.56621
2	Stereo camera	762	Small	3	25	288	317.494	10.2411	10.2411
2	Stereo camera	762	Medium	3	25	552	568.996	3.07904	3.07904
2	Stereo camera	762	Large	3	25	890	904.041	1.57762	1.57762
2	Stereo camera	762	Medium	3	25	552	590.855	7.03886	7.03886
2	Stereo camera	762	Large	3	25	890	934.092	4.95419	4.95419
2	Stereo camera	762	Small	5	25	288	285.218	-0.965938	0.965938
2	Stereo camera	762	Medium	5	25	552	497.765	-9.8252	9.8252
2	Stereo camera	762	Large	5	25	890	907.631	1.98107	1.98107
2	Stereo camera	762	Small	5	25	288	263.857	-8.38306	8.38306
2	Stereo camera	762	Medium	5	25	552	562.806	1.95764	1.95764
2	Stereo camera	762	Large	5	25	890	886.801	-0.359449	0.359449
2	Stereo camera	762	Small	5	25	288	326.547	13.3842	13.3842
2	Stereo camera	762	Medium	5	25	552	605.648	9.71886	9.71886
2	Stereo camera	762	Large	5	25	890	932.262	4.74852	4.74852
2	Stereo camera	762	Small	1	30	288	290.979	1.03431	1.03431
2	Stereo camera	762	Small	2	30	288	292.176	1.45	1.45
2	Stereo camera	762	Medium	2	30	552	596.985	8.14946	8.14946
2	Stereo camera	762	Large	2	30	890	941.472	5.78336	5.78336
2	Stereo camera	762	Small	2	30	288	303.088	5.23889	5.23889
2	Stereo camera	762	Medium	2	30	552	570.001	3.26098	3.26098
2	Stereo camera	762	Large	2	30	890	959.938	7.85826	7.85826
2	Stereo camera	762	Medium	2	30	552	561.455	1.71284	1.71284
2	Stereo camera	762	Large	2	30	890	937.576	5.3456	5.3456
2	Stereo camera	762	Small	3	30	288	289.997	0.693229	0.693229
2	Stereo camera	762	Medium	3	30	552	589.141	6.72839	6.72839
2	Stereo camera	762	Large	3	30	890	914.836	2.79061	2.79061
2	Stereo camera	762	Small	3	30	288	294.407	2.22451	2.22451
2	Stereo camera	762	Medium	3	30	552	564.104	2.19272	2.19272
2	Stereo camera	762	Large	3	30	890	938.692	5.47097	5.47097
2	Stereo camera	762	Small	3	30	288	310.021	7.64632	7.64632
2	Stereo camera	762	Medium	3	30	552	584.766	5.93592	5.93592
2	Stereo camera	762	Large	3	30	890	914.439	2.74601	2.74601
2	Stereo camera	762	Small	5	30	288	264.5	-8.15955	8.15955
2	Stereo camera	762	Medium	5	30	552	536.285	-2.84696	2.84696
2	Stereo camera	762	Large	5	30	890	912.35	2.5112	2.5112
2	Stereo camera	762	Small	5	30	288	287.101	-0.312118	0.312118
2	Stereo camera	762	Medium	5	30	552	555.515	0.636866	0.636866
2	Stereo camera	762	Large	5	30	890	995.593	11.8644	11.8644
2	Stereo camera	762	Small	5	30	288	264.573	-8.13434	8.13434
2	Stereo camera	762	Medium	5	30	552	608.929	10.3132	10.3132
2	Stereo camera	762	Large	5	30	890	962.805	8.18036	8.18036
2	Stereo camera	762	Small	1	35	288	313.378	8.81181	8.81181
2	Stereo camera	762	Medium	1	35	552	542.73	-1.67944	1.67944
2	Stereo camera	762	Small	2	35	288	313.181	8.7433	8.7433
2	Stereo camera	762	Medium	2	35	552	585.392	6.04922	6.04922
2	Stereo camera	762	Large	2	35	890	967.817	8.74351	8.74351
2	Stereo camera	762	Small	2	35	288	303.829	5.49604	5.49604
2	Stereo camera	762	Medium	2	35	552	611.193	10.7234	10.7234
2	Stereo camera	762	Large	2	35	890	974.149	9.45497	9.45497
2	Stereo camera	762	Medium	2	35	552	577.056	4.53906	4.53906
2	Stereo camera	762	Large	2	35	890	949.184	6.64991	6.64991
2	Stereo camera	762	Small	3	35	288	324.802	12.7783	12.7783
2	Stereo camera	762	Medium	3	35	552	584.154	5.82495	5.82495
2	Stereo camera	762	Large	3	35	890	940.919	5.72121	5.72121
2	Stereo camera	762	Small	3	35	288	322.123	11.8483	11.8483
2	Stereo camera	762	Medium	3	35	552	648.163	17.4209	17.4209
2	Stereo camera	762	Large	3	35	890	958.257	7.6693	7.6693
2	Stereo camera	762	Small	3	35	288	298.316	3.58181	3.58181
2	Stereo camera	762	Medium	3	35	552	579.566	4.9938	4.9938
2	Stereo camera	762	Large	3	35	890	977.737	9.85808	9.85808
2	Stereo camera	762	Small	5	35	288	276.607	-3.95597	3.95597
2	Stereo camera	762	Medium	5	35	552	539.139	-2.32984	2.32984
2	Stereo camera	762	Large	5	35	890	945.872	6.27779	6.27779
2	Stereo camera	762	Small	5	35	288	276.848	-3.87233	3.87233
2	Stereo camera	762	Medium	5	35	552	534.851	-3.10674	3.10674
2	Stereo camera	762	Large	5	35	890	989.867	11.221	11.221
2	Stereo camera	762	Small	5	35	288	316.366	9.84931	9.84931
2	Stereo camera	762	Medium	5	35	552	548.148	-0.697862	0.697862
2	Stereo camera	762	Large	5	35	890	979.916	10.1029	10.1029
2	Stereo camera	762	Small	1	40	288	308.553	7.13635	7.13635
2	Stereo camera	762	Small	2	40	288	311.623	8.2026	8.2026
2	Stereo camera	762	Medium	2	40	552	618.795	12.1005	12.1005
2	Stereo camera	762	Large	2	40	890	980.348	10.1514	10.1514
2	Stereo camera	762	Small	2	40	288	311.49	8.15615	8.15615
2	Stereo camera	762	Medium	2	40	552	602.15	9.08513	9.08513
2	Stereo camera	762	Large	2	40	890	950.229	6.76726	6.76726
2	Stereo camera	762	Medium	2	40	552	610.509	10.5995	10.5995
2	Stereo camera	762	Large	2	40	890	940.801	5.70793	5.70793
2	Stereo camera	762	Small	3	40	288	314.504	9.20264	9.20264
2	Stereo camera	762	Medium	3	40	552	495.942	-10.1554	10.1554
2	Stereo camera	762	Large	3	40	890	1010.04	13.4881	13.4881
2	Stereo camera	762	Small	3	40	288	306.897	6.56135	6.56135
2	Stereo camera	762	Medium	3	40	552	538.059	-2.52558	2.52558
2	Stereo camera	762	Large	3	40	890	987.057	10.9053	10.9053
2	Stereo camera	762	Small	3	40	288	341.988	18.7457	18.7457
2	Stereo camera	762	Medium	3	40	552	618.062	11.9678	11.9678
2	Stereo camera	762	Large	3	40	890	966.706	8.6187	8.6187
2	Stereo camera	762	Small	5	40	288	331.986	15.2731	15.2731
2	Stereo camera	762	Medium	5	40	552	572.177	3.65529	3.65529
2	Stereo camera	762	Large	5	40	890	905.392	1.72939	1.72939
2	Stereo camera	762	Small	5	40	288	248.547	-13.699	13.699
2	Stereo camera	762	Medium	5	40	552	628.321	13.8263	13.8263
2	Stereo camera	762	Large	5	40	890	1010.34	13.5215	13.5215
2	Stereo camera	762	Small	5	40	288	317.163	10.126	10.126
2	Stereo camera	762	Medium	5	40	552	654.951	18.6505	18.6505
2	Stereo camera	762	Large	5	40	890	884.082	-0.664899	0.664899
3	Stereo camera	762	Small	2	0	288	282.906	-1.76875	1.76875
3	Stereo camera	762	Medium	2	0	552	542.471	-1.72636	1.72636
3	Stereo camera	762	Large	2	0	890	876.052	-1.56721	1.56721
3	Stereo camera	762	Small	2	0	288	286.816	-0.411042	0.411042
3	Stereo camera	762	Medium	2	0	552	547.136	-0.881141	0.881141
3	Stereo camera	762	Large	2	0	890	876.28	-1.54152	1.54152
3	Stereo camera	762	Large	2	0	890	876.906	-1.4712	1.4712
3	Stereo camera	762	Small	3	0	288	289.918	0.666042	0.666042
3	Stereo camera	762	Medium	3	0	552	554.331	0.422192	0.422192
3	Stereo camera	762	Large	3	0	890	868.569	-2.40792	2.40792
3	Stereo camera	762	Small	3	0	288	279.129	-3.0801	3.0801
3	Stereo camera	762	Medium	3	0	552	553.474	0.266957	0.266957
3	Stereo camera	762	Large	3	0	890	881.476	-0.957708	0.957708
3	Stereo camera	762	Medium	3	0	552	546.595	-0.97913	0.97913
3	Stereo camera	762	Large	3	0	890	884.11	-0.661753	0.661753
3	Stereo camera	762	Small	5	0	288	286.758	-0.431215	0.431215
3	Stereo camera	762	Medium	5	0	552	555.759	0.681051	0.681051
3	Stereo camera	762	Large	5	0	890	883.337	-0.748697	0.748697
3	Stereo camera	762	Small	5	0	288	283.029	-1.72601	1.72601
3	Stereo camera	762	Medium	5	0	552	569.448	3.16094	3.16094
3	Stereo camera	762	Large	5	0	890	887.724	-0.255719	0.255719
3	Stereo camera	762	Small	5	0	288	294.419	2.22885	2.22885
3	Stereo camera	762	Medium	5	0	552	552.925	0.1675	0.1675
3	Stereo camera	762	Large	5	0	890	880.516	-1.06558	1.06558
3	Stereo camera	762	Small	2	5	288	282.875	-1.77955	1.77955
3	Stereo camera	762	Medium	2	5	552	549.722	-0.412609	0.412609
3	Stereo camera	762	Large	2	5	890	880.073	-1.11536	1.11536
3	Stereo camera	762	Small	2	5	288	284.66	-1.15979	1.15979
3	Stereo camera	762	Medium	2	5	552	546.205	-1.04978	1.04978
3	Stereo camera	762	Large	2	5	890	878.628	-1.2778	1.2778
3	Stereo camera	762	Large	2	5	890	878.512	-1.29078	1.29078
3	Stereo camera	762	Small	3	5	288	282.469	-1.92059	1.92059
3	Stereo camera	762	Medium	3	5	552	544.885	-1.28899	1.28899
3	Stereo camera	762	Large	3	5	890	881.541	-0.950438	0.950438
3	Stereo camera	762	Small	3	5	288	283.887	-1.4283	1.4283
3	Stereo camera	762	Medium	3	5	552	539.718	-2.22504	2.22504
3	Stereo camera	762	Large	3	5	890	877.357	-1.42057	1.42057
3	Stereo camera	762	Medium	3	5	552	545.702	-1.14092	1.14092
3	Stereo camera	762	Large	3	5	890	882.502	-0.842506	0.842506
3	Stereo camera	762	Small	5	5	288	292.632	1.60833	1.60833
3	Stereo camera	762	Medium	5	5	552	549.003	-0.543025	0.543025
3	Stereo camera	762	Large	5	5	890	879.908	-1.13389	1.13389
3	Stereo camera	762	Small	5	5	288	293.793	2.01146	2.01146
3	Stereo camera	762	Medium	5	5	552	547.976	-0.728967	0.728967
3	Stereo camera	762	Large	5	5	890	883.157	-0.768899	0.768899
3	Stereo camera	762	Small	5	5	288	283.077	-1.70938	1.70938
3	Stereo camera	762	Medium	5	5	552	572.017	3.6262	3.6262
3	Stereo camera	762	Large	5	5	890	890.382	0.0428876	0.0428876
3	Stereo camera	762	Small	2	10	288	289.627	0.564931	0.564931
3	Stereo camera	762	Medium	2	10	552	544.433	-1.37087	1.37087
3	Stereo camera	762	Large	2	10	890	877.675	-1.38483	1.38483
3	Stereo camera	762	Small	2	10	288	284.716	-1.14031	1.14031
3	Stereo camera	762	Medium	2	10	552	546.571	-0.983533	0.983533
3	Stereo camera	762	Large	2	10	890	874.82	-1.70561	1.70561
3	Stereo camera	762	Large	2	10	890	880.906	-1.02182	1.02182
3	Stereo camera	762	Small	3	10	288	290.306	0.800556	0.800556
3	Stereo camera	762	Medium	3	10	552	542.805	-1.66569	1.66569
3	Stereo camera	762	Large	3	10	890	878.349	-1.30909	1.30909
3	Stereo camera	762	Small	3	10	288	300.54	4.35431	4.35431
3	Stereo camera	762	Medium	3	10	552	545.82	-1.11949	1.11949
3	Stereo camera	762	Large	3	10	890	884.85	-0.578697	0.578697
3	Stereo camera	762	Medium	3	10	552	535.337	-3.01875	3.01875
3	Stereo camera	762	Large	3	10	890	889.904	-0.0107303	0.0107303
3	Stereo camera	762	Small	5	10	288	300.23	4.24653	4.24653
3	Stereo camera	762	Medium	5	10	552	544.998	-1.26855	1.26855
3	Stereo camera	762	Large	5	10	890	881.724	-0.929933	0.929933
3	Stereo camera	762	Small	5	10	288	281.34	-2.3124	2.3124
3	Stereo camera	762	Medium	5	10	552	567.308	2.7731	2.7731
3	Stereo camera	762	Large	5	10	890	879.075	-1.22757	1.22757
3	Stereo camera	762	Small	5	10	288	290.558	0.88816	0.88816
3	Stereo camera	762	Medium	5	10	552	554.167	0.392609	0.392609
3	Stereo camera	762	Large	5	10	890	881.641	-0.939236	0.939236
3	Stereo camera	762	Small	2	15	288	291.761	1.30587	1.30587
3	Stereo camera	762	Medium	2	15	552	555.9	0.706486	0.706486
3	Stereo camera	762	Large	2	15	890	881.167	-0.992506	0.992506
3	Stereo camera	762	Small	2	15	288	288.907	0.314896	0.314896
3	Stereo camera	762	Medium	2	15	552	551.617	-0.0694565	0.0694565
3	Stereo camera	762	Large	2	15	890	886.372	-0.407596	0.407596
3	Stereo camera	762	Large	2	15	890	884.947	-0.567775	0.567775
3	Stereo camera	762	Small	3	15	288	289.643	0.570521	0.570521
3	Stereo camera	762	Medium	3	15	552	548.913	-0.559203	0.559203
3	Stereo camera	762	Large	3	15	890	877.604	-1.39283	1.39283
3	Stereo camera	762	Small	3	15	288	280.352	-2.65552	2.65552
3	Stereo camera	762	Medium	3	15	552	546.778	-0.945942	0.945942
3	Stereo camera	762	Large	3	15	890	885.573	-0.497427	0.497427
3	Stereo camera	762	Medium	3	15	552	540.236	-2.13118	2.13118
3	Stereo camera	762	Large	3	15	890	888.719	-0.143944	0.143944
3	Stereo camera	762	Small	5	15	288	294.414	2.22722	2.22722
3	Stereo camera	762	Medium	5	15	552	561.267	1.67888	1.67888
3	Stereo camera	762	Large	5	15	890	880.223	-1.09848	1.09848
3	Stereo camera	762	Small	5	15	288	297.307	3.23167	3.23167
3	Stereo camera	762	Medium	5	15	552	532.192	-3.5885	3.5885
3	Stereo camera	762	Large	5	15	890	863.688	-2.9564	2.9564
3	Stereo camera	762	Small	5	15	288	291.377	1.17247	1.17247
3	Stereo camera	762	Medium	5	15	552	554.688	0.487047	0.487047
3	Stereo camera	762	Large	5	15	890	907.295	1.94324	1.94324
3	Stereo camera	762	Small	2	20	288	282.753	-1.82174	1.82174
3	Stereo camera	762	Medium	2	20	552	541.594	-1.8852	1.8852
3	Stereo camera	762	Large	2	20	890	875.707	-1.60596	1.60596
3	Stereo camera	762	Small	2	20	288	287.702	-0.103542	0.103542
3	Stereo camera	762	Medium	2	20	552	551.513	-0.0881522	0.0881522
3	Stereo camera	762	Large	2	20	890	881.551	-0.949371	0.949371
3	Stereo camera	762	Large	2	20	890	889.152	-0.0952921	0.0952921
3	Stereo camera	762	Small	3	20	288	289.035	0.359271	0.359271
3	Stereo camera	762	Medium	3	20	552	544.148	-1.42241	1.42241
3	Stereo camera	762	Large	3	20	890	881.471	-0.958348	0.958348
3	Stereo camera	762	Small	3	20	288	275.712	-4.26649	4.26649
3	Stereo camera	762	Medium	3	20	552	557.256	0.95221	0.95221
3	Stereo camera	762	Large	3	20	890	873.648	-1.83728	1.83728
3	Stereo camera	762	Medium	3	20	552	567.145	2.74371	2.74371
3	Stereo camera	762	Large	3	20	890	874.055	-1.79155	1.79155
3	Stereo camera	762	Small	5	20	288	332.486	15.4464	15.4464
3	Stereo camera	762	Medium	5	20	552	537.882	-2.55759	2.55759
3	Stereo camera	762	Large	5	20	890	888.69	-0.147213	0.147213
3	Stereo camera	762	Small	5	20	288	293.293	1.83795	1.83795
3	Stereo camera	762	Medium	5	20	552	527.414	-4.45402	4.45402
3	Stereo camera	762	Large	5	20	890	896.24	0.70109	0.70109
3	Stereo camera	762	Small	5	20	288	298.789	3.74622	3.74622
3	Stereo camera	762	Medium	5	20	552	519.73	-5.84601	5.84601
3	Stereo camera	762	Large	5	20	890	873.194	-1.8883	1.8883
3	Stereo camera	762	Small	1	25	288	284.522	-1.20781	1.20781
3	Stereo camera	762	Small	2	25	288	289.581	0.548993	0.548993
3	Stereo camera	762	Medium	2	25	552	552.874	0.158406	0.158406
3	Stereo camera	762	Large	2	25	890	883.344	-0.747843	0.747843
3	Stereo camera	762	Small	2	25	288	286.687	-0.456007	0.456007
3	Stereo camera	762	Medium	2	25	552	543.536	-1.53333	1.53333
3	Stereo camera	762	Large	2	25	890	870.896	-2.14655	2.14655
3	Stereo camera	762	Large	2	25	890	883.147	-0.770034	0.770034
3	Stereo camera	762	Small	3	25	288	275.731	-4.26007	4.26007
3	Stereo camera	762	Medium	3	25	552	549.317	-0.48596	0.48596
3	Stereo camera	762	Large	3	25	890	897.945	0.892663	0.892663
3	Stereo camera	762	Small	3	25	288	301.75	4.77413	4.77413
3	Stereo camera	762	Medium	3	25	552	544.506	-1.35761	1.35761
3	Stereo camera	762	Large	3	25	890	867.917	-2.48127	2.48127
3	Stereo camera	762	Medium	3	25	552	546.15	-1.05986	1.05986
3	Stereo camera	762	Large	3	25	890	883.078	-0.777742	0.777742
3	Stereo camera	762	Small	5	25	288	264.486	-8.16462	8.16462
3	Stereo camera	762	Medium	5	25	552	540.164	-2.14417	2.14417
3	Stereo camera	762	Large	5	25	890	869.13	-2.34499	2.34499
3	Stereo camera	762	Small	5	25	288	301.76	4.77781	4.77781
3	Stereo camera	762	Medium	5	25	552	543.67	-1.50902	1.50902
3	Stereo camera	762	Large	5	25	890	894.414	0.495944	0.495944
3	Stereo camera	762	Small	5	25	288	305.01	5.90635	5.90635
3	Stereo camera	762	Medium	5	25	552	531.149	-3.7773	3.7773
3	Stereo camera	762	Large	5	25	890	906.193	1.8194	1.8194
3	Stereo camera	762	Small	2	30	288	283.63	-1.51726	1.51726
3	Stereo camera	762	Medium	2	30	552	543.966	-1.45545	1.45545
3	Stereo camera	762	Large	2	30	890	889.516	-0.0543708	0.0543708
3	Stereo camera	762	Small	2	30	288	285.071	-1.01715	1.01715
3	Stereo camera	762	Medium	2	30	552	544.814	-1.30172	1.30172
3	Stereo camera	762	Large	2	30	890	870.642	-2.1751	2.1751
3	Stereo camera	762	Medium	2	30	552	536.807	-2.75243	2.75243
3	Stereo camera	762	Large	2	30	890	872.094	-2.01193	2.01193
3	Stereo camera	762	Small	3	30	288	294.46	2.24292	2.24292
3	Stereo camera	762	Medium	3	30	552	556.234	0.767083	0.767083
3	Stereo camera	762	Large	3	30	890	888.515	-0.166798	0.166798
3	Stereo camera	762	Small	3	30	288	286.798	-0.417257	0.417257
3	Stereo camera	762	Medium	3	30	552	561.585	1.73641	1.73641
3	Stereo camera	762	Large	3	30	890	890.093	0.0105056	0.0105056
3	Stereo camera	762	Medium	3	30	552	579.158	4.91989	4.91989
3	Stereo camera	762	Large	3	30	890	878.506	-1.29148	1.29148
3	Stereo camera	762	Small	5	30	288	318.755	10.6787	10.6787
3	Stereo camera	762	Medium	5	30	552	473.505	-14.2201	14.2201
3	Stereo camera	762	Large	5	30	890	885.067	-0.55427	0.55427
3	Stereo camera	762	Small	5	30	288	281.749	-2.17062	2.17062
3	Stereo camera	762	Medium	5	30	552	561.194	1.66567	1.66567
3	Stereo camera	762	Large	5	30	890	895.912	0.664247	0.664247
3	Stereo camera	762	Small	5	30	288	282.472	-1.91944	1.91944
3	Stereo camera	762	Medium	5	30	552	520.61	-5.68663	5.68663
3	Stereo camera	762	Large	5	30	890	883.931	-0.681944	0.681944
3	Stereo camera	762	Small	1	35	288	284.726	-1.13688	1.13688
3	Stereo camera	762	Small	2	35	288	279.866	-2.82431	2.82431
3	Stereo camera	762	Medium	2	35	552	547.804	-0.760181	0.760181
3	Stereo camera	762	Large	2	35	890	871.769	-2.04842	2.04842
3	Stereo camera	762	Small	2	35	288	279.784	-2.85264	2.85264
3	Stereo camera	762	Medium	2	35	552	545.667	-1.1473	1.1473
3	Stereo camera	762	Large	2	35	890	884.944	-0.568101	0.568101
3	Stereo camera	762	Medium	2	35	552	555.358	0.60837	0.60837
3	Stereo camera	762	Large	2	35	890	872.396	-1.97801	1.97801
3	Stereo camera	762	Small	3	35	288	287.314	-0.23809	0.23809
3	Stereo camera	762	Medium	3	35	552	553.952	0.353623	0.353623
3	Stereo camera	762	Large	3	35	890	873.971	-1.80104	1.80104
3	Stereo camera	762	Small	3	35	288	277.329	-3.70517	3.70517
3	Stereo camera	762	Medium	3	35	552	536.633	-2.78397	2.78397
3	Stereo camera	762	Large	3	35	890	873.133	-1.8952	1.8952
3	Stereo camera	762	Small	3	35	288	290.314	0.803542	0.803542
3	Stereo camera	762	Medium	3	35	552	537.164	-2.68759	2.68759
3	Stereo camera	762	Large	3	35	890	883.944	-0.680483	0.680483
3	Stereo camera	762	Small	5	35	288	288.763	0.265069	0.265069
3	Stereo camera	762	Medium	5	35	552	586.566	6.26199	6.26199
3	Stereo camera	762	Large	5	35	890	882.201	-0.876326	0.876326
3	Stereo camera	762	Small	5	35	288	330.859	14.8816	14.8816
3	Stereo camera	762	Medium	5	35	552	606.587	9.88899	9.88899
3	Stereo camera	762	Large	5	35	890	848.98	-4.60899	4.60899
3	Stereo camera	762	Small	5	35	288	250.908	-12.8791	12.8791
3	Stereo camera	762	Medium	5	35	552	503.377	-8.80842	8.80842
3	Stereo camera	762	Large	5	35	890	878.268	-1.31825	1.31825
3	Stereo camera	762	Small	1	40	288	284.407	-1.24757	1.24757
3	Stereo camera	762	Small	2	40	288	288.523	0.181667	0.181667
3	Stereo camera	762	Medium	2	40	552	547.928	-0.737627	0.737627
3	Stereo camera	762	Large	2	40	890	898.467	0.951303	0.951303
3	Stereo camera	762	Small	2	40	288	291.408	1.18319	1.18319
3	Stereo camera	762	Medium	2	40	552	552.762	0.138116	0.138116
3	Stereo camera	762	Large	2	40	890	887.959	-0.22936	0.22936
3	Stereo camera	762	Large	2	40	890	888.853	-0.128854	0.128854
3	Stereo camera	762	Small	3	40	288	274.554	-4.66878	4.66878
3	Stereo camera	762	Medium	3	40	552	532.348	-3.56007	3.56007
3	Stereo camera	762	Large	3	40	890	875.269	-1.65515	1.65515
3	Stereo camera	762	Small	3	40	288	271.599	-5.69476	5.69476
3	Stereo camera	762	Medium	3	40	552	537.225	-2.67661	2.67661
3	Stereo camera	762	Large	3	40	890	876.684	-1.4962	1.4962
3	Stereo camera	762	Medium	3	40	552	534.351	-3.19728	3.19728
3	Stereo camera	762	Large	3	40	890	882.99	-0.787596	0.787596
3	Stereo camera	762	Small	5	40	288	346.097	20.1726	20.1726
3	Stereo camera	762	Medium	5	40	552	557.584	1.01156	1.01156
3	Stereo camera	762	Large	5	40	890	864.252	-2.89304	2.89304
3	Stereo camera	762	Small	5	40	288	323.809	12.4337	12.4337
3	Stereo camera	762	Medium	5	40	552	509.558	-7.68868	7.68868
3	Stereo camera	762	Large	5	40	890	959.975	7.86236	7.86236
3	Stereo camera	762	Small	5	40	288	300.925	4.48771	4.48771
3	Stereo camera	762	Medium	5	40	552	472.48	-14.4057	14.4057
3	Stereo camera	762	Large	5	40	890	869.455	-2.30838	2.30838
1	Red laser scaler	75	Small	1	0	288	279.868	-2.82366	2.82366
1	Red laser scaler	75	Medium	1	0	552	538.143	-2.51028	2.51028
1	Red laser scaler	75	Large	1	0	890	849.513	-4.54908	4.54908
1	Red laser scaler	75	Small	1	0	288	291.53	1.22585	1.22585
1	Red laser scaler	75	Medium	1	0	552	555.423	0.620195	0.620195
1	Red laser scaler	75	Large	1	0	890	903.343	1.49924	1.49924
1	Red laser scaler	75	Large	1	0	890	873.134	-1.89502	1.89502
1	Red laser scaler	75	Small	2	0	288	279.767	-2.85853	2.85853
1	Red laser scaler	75	Medium	2	0	552	531.279	-3.75379	3.75379
1	Red laser scaler	75	Large	2	0	890	841.047	-5.50039	5.50039
1	Red laser scaler	75	Small	2	0	288	286.463	-0.533537	0.533537
1	Red laser scaler	75	Medium	2	0	552	545.671	-1.14661	1.14661
1	Red laser scaler	75	Large	2	0	890	873.476	-1.85667	1.85667
1	Red laser scaler	75	Small	2	0	288	274.525	-4.67884	4.67884
1	Red laser scaler	75	Medium	2	0	552	528.207	-4.31039	4.31039
1	Red laser scaler	75	Large	2	0	890	846.912	-4.84134	4.84134
1	Red laser scaler	75	Small	3	0	288	294.643	2.30655	2.30655
1	Red laser scaler	75	Medium	3	0	552	561.31	1.68651	1.68651
1	Red laser scaler	75	Large	3	0	890	886.607	-0.38122	0.38122
1	Red laser scaler	75	Small	3	0	288	295.219	2.50664	2.50664
1	Red laser scaler	75	Medium	3	0	552	557.869	1.06314	1.06314
1	Red laser scaler	75	Large	3	0	890	887.45	-0.286494	0.286494
1	Red laser scaler	75	Small	3	0	288	305.042	5.91737	5.91737
1	Red laser scaler	75	Medium	3	0	552	583.929	5.78416	5.78416
1	Red laser scaler	75	Large	3	0	890	920.798	3.46049	3.46049
1	Red laser scaler	75	Small	5	0	288	291.234	1.12284	1.12284
1	Red laser scaler	75	Medium	5	0	552	577.11	4.54898	4.54898
1	Red laser scaler	75	Large	5	0	890	863.474	-2.98045	2.98045
1	Red laser scaler	75	Small	5	0	288	275.776	-4.24431	4.24431
1	Red laser scaler	75	Medium	5	0	552	542.702	-1.68445	1.68445
1	Red laser scaler	75	Large	5	0	890	843.634	-5.20971	5.20971
1	Red laser scaler	75	Small	5	0	288	328.393	14.0253	14.0253
1	Red laser scaler	75	Medium	5	0	552	613.393	11.1219	11.1219
1	Red laser scaler	75	Large	5	0	890	965.893	8.52729	8.52729
1	Red laser scaler	75	Small	1	5	288	287.14	-0.298748	0.298748
1	Red laser scaler	75	Medium	1	5	552	550.721	-0.231741	0.231741
1	Red laser scaler	75	Large	1	5	890	880.425	-1.07586	1.07586
1	Red laser scaler	75	Small	1	5	288	287.772	-0.0792572	0.0792572
1	Red laser scaler	75	Medium	1	5	552	559.472	1.35363	1.35363
1	Red laser scaler	75	Large	1	5	890	890.217	0.024426	0.024426
1	Red laser scaler	75	Large	1	5	890	855.368	-3.89122	3.89122
1	Red laser scaler	75	Small	2	5	288	297.45	3.2814	3.2814
1	Red laser scaler	75	Medium	2	5	552	572.592	3.73045	3.73045
1	Red laser scaler	75	Large	2	5	890	905.737	1.76815	1.76815
1	Red laser scaler	75	Small	2	5	288	284.918	-1.06997	1.06997
1	Red laser scaler	75	Medium	2	5	552	543.139	-1.60533	1.60533
1	Red laser scaler	75	Large	2	5	890	855.367	-3.89137	3.89137
1	Red laser scaler	75	Small	2	5	288	284.091	-1.35732	1.35732
1	Red laser scaler	75	Medium	2	5	552	547.727	-0.774045	0.774045
1	Red laser scaler	75	Large	2	5	890	885.95	-0.45501	0.45501
1	Red laser scaler	75	Small	3	5	288	279.331	-3.01017	3.01017
1	Red laser scaler	75	Medium	3	5	552	553.937	0.350907	0.350907
1	Red laser scaler	75	Large	3	5	890	885.236	-0.535256	0.535256
1	Red laser scaler	75	Small	3	5	288	285.714	-0.793651	0.793651
1	Red laser scaler	75	Medium	3	5	552	562.798	1.95609	1.95609
1	Red laser scaler	75	Large	3	5	890	899.107	1.02327	1.02327
1	Red laser scaler	75	Small	3	5	288	292.93	1.71192	1.71192
1	Red laser scaler	75	Medium	3	5	552	566.803	2.68175	2.68175
1	Red laser scaler	75	Large	3	5	890	919.057	3.26487	3.26487
1	Red laser scaler	75	Small	5	5	288	295.427	2.57876	2.57876
1	Red laser scaler	75	Medium	5	5	552	535.518	-2.98582	2.98582
1	Red laser scaler	75	Large	5	5	890	825.915	-7.2006	7.2006
1	Red laser scaler	75	Small	5	5	288	269.643	-6.37401	6.37401
1	Red laser scaler	75	Medium	5	5	552	520.536	-5.70005	5.70005
1	Red laser scaler	75	Large	5	5	890	812.5	-8.70787	8.70787
1	Red laser scaler	75	Small	5	5	288	298.077	3.49893	3.49893
1	Red laser scaler	75	Medium	5	5	552	560.096	1.46669	1.46669
1	Red laser scaler	75	Large	5	5	890	890.865	0.0972342	0.0972342
1	Red laser scaler	75	Small	1	10	288	284.509	-1.21231	1.21231
1	Red laser scaler	75	Medium	1	10	552	532.585	-3.51712	3.51712
1	Red laser scaler	75	Large	1	10	890	849.359	-4.56641	4.56641
1	Red laser scaler	75	Small	1	10	288	279.332	-3.00959	3.00959
1	Red laser scaler	75	Medium	1	10	552	535.653	-2.96134	2.96134
1	Red laser scaler	75	Large	1	10	890	857.599	-3.64051	3.64051
1	Red laser scaler	75	Large	1	10	890	861.273	-3.22774	3.22774
1	Red laser scaler	75	Small	2	10	288	282.784	-1.81124	1.81124
1	Red laser scaler	75	Medium	2	10	552	541.821	-1.8441	1.8441
1	Red laser scaler	75	Large	2	10	890	865.963	-2.70078	2.70078
1	Red laser scaler	75	Small	2	10	288	273.879	-4.90325	4.90325
1	Red laser scaler	75	Medium	2	10	552	539.446	-2.27429	2.27429
1	Red laser scaler	75	Large	2	10	890	859.433	-3.43453	3.43453
1	Red laser scaler	75	Small	2	10	288	276.684	-3.92919	3.92919
1	Red laser scaler	75	Medium	2	10	552	525.583	-4.78571	4.78571
1	Red laser scaler	75	Large	2	10	890	843.653	-5.20754	5.20754
1	Red laser scaler	75	Small	3	10	288	290.294	0.796569	0.796569
1	Red laser scaler	75	Medium	3	10	552	546.765	-0.948423	0.948423
1	Red laser scaler	75	Large	3	10	890	873.529	-1.85063	1.85063
1	Red laser scaler	75	Small	3	10	288	279.151	-3.07272	3.07272
1	Red laser scaler	75	Medium	3	10	552	536.004	-2.89785	2.89785
1	Red laser scaler	75	Large	3	10	890	860.618	-3.30138	3.30138
1	Red laser scaler	75	Small	3	10	288	283.301	-1.63167	1.63167
1	Red laser scaler	75	Medium	3	10	552	539.648	-2.2376	2.2376
1	Red laser scaler	75	Large	3	10	890	852.539	-4.20909	4.20909
1	Red laser scaler	75	Small	5	10	288	271.935	-5.57796	5.57796
1	Red laser scaler	75	Medium	5	10	552	533.226	-3.40112	3.40112
1	Red laser scaler	75	Large	5	10	890	857.419	-3.66075	3.66075
1	Red laser scaler	75	Small	5	10	288	287.586	-0.143678	0.143678
1	Red laser scaler	75	Medium	5	10	552	566.379	2.60495	2.60495
1	Red laser scaler	75	Large	5	10	890	922.241	3.62263	3.62263
1	Red laser scaler	75	Small	5	10	288	263.426	-8.53266	8.53266
1	Red laser scaler	75	Medium	5	10	552	508.796	-7.82676	7.82676
1	Red laser scaler	75	Large	5	10	890	810.648	-8.91594	8.91594
1	Red laser scaler	75	Small	1	15	288	269.105	-6.56072	6.56072
1	Red laser scaler	75	Medium	1	15	552	529.688	-4.04212	4.04212
1	Red laser scaler	75	Large	1	15	890	841.832	-5.41209	5.41209
1	Red laser scaler	75	Small	1	15	288	280.038	-2.76472	2.76472
1	Red laser scaler	75	Medium	1	15	552	553.421	0.257437	0.257437
1	Red laser scaler	75	Large	1	15	890	884.774	-0.587142	0.587142
1	Red laser scaler	75	Large	1	15	890	854.755	-3.96013	3.96013
1	Red laser scaler	75	Small	2	15	288	291.477	1.20739	1.20739
1	Red laser scaler	75	Medium	2	15	552	555.469	0.628397	0.628397
1	Red laser scaler	75	Large	2	15	890	893.821	0.429328	0.429328
1	Red laser scaler	75	Small	2	15	288	266.602	-7.43001	7.43001
1	Red laser scaler	75	Medium	2	15	552	517.969	-6.16508	6.16508
1	Red laser scaler	75	Large	2	15	890	825.781	-7.21559	7.21559
1	Red laser scaler	75	Small	2	15	288	250.573	-12.9957	12.9957
[truncated: 190 more rows]

## Sheet: Fish length estimates
Date	Site	Gear	Length estimate (FL mm)		Species	Common name
2018-05-11	2	Red laser scaler	539.021		Lutjanus campechanus	Red snapper
2018-05-11	2	Red laser scaler	371.244		Lutjanus griseus	Gray snapper
2018-05-11	2	Red laser scaler	375.873		Lutjanus griseus	Gray snapper
2018-05-11	2	Stereo camera	379.66		Seriola rivoliana	Almaco jack
2018-05-11	2	Stereo camera	444.87		Seriola rivoliana	Almaco jack
2018-05-11	2	Stereo camera	764.87		Mycteroperca microlepis	Gag
2018-05-11	2	Stereo camera	1120.99		Mycteroperca microlepis	Gag
2018-05-11	2	Stereo camera	381.53		Lutjanus griseus	Gray snapper
2018-05-11	2	Stereo camera	372.02		Lutjanus griseus	Gray snapper
2018-05-11	2	Stereo camera	398.24		Lutjanus campechanus	Red snapper
2018-05-11	2	Stereo camera	704.79		Lutjanus campechanus	Red snapper
2018-05-11	2	Stereo camera	683.66		Lutjanus campechanus	Red snapper
2018-05-11	2	Stereo camera	453.27		Lutjanus campechanus	Red snapper
2018-05-11	2	Stereo camera	202.79		Chaetodon ocellatus	Spotfin butterflyfish
2018-05-11	2	Stereo camera	209.62		Haemulon aurolineatum	Tomtate
2018-05-11	2	Stereo camera	219.58		Haemulon aurolineatum	Tomtate
2018-05-11	2	Stereo camera	187.05		Haemulon aurolineatum	Tomtate
2018-05-11	2	Stereo camera	202.83		Haemulon aurolineatum	Tomtate
2018-05-11	2	Stereo camera	184.54		Haemulon aurolineatum	Tomtate
2018-05-11	2	Stereo camera	180.81		Haemulon aurolineatum	Tomtate
2018-05-11	2	Stereo camera	180.13		Haemulon aurolineatum	Tomtate
2018-05-11	2	Stereo camera	176.91		Haemulon aurolineatum	Tomtate
2018-05-11	2	Stereo camera	209.02		Haemulon aurolineatum	Tomtate
2018-05-11	2	Stereo camera	175.36		Haemulon aurolineatum	Tomtate
2018-05-11	2	Stereo camera	188.94		Haemulon aurolineatum	Tomtate
2018-05-11	2	Stereo camera	197.71		Haemulon aurolineatum	Tomtate
2018-05-11	2	Stereo camera	176.49		Haemulon aurolineatum	Tomtate
2018-05-11	2	Stereo camera	173.23		Haemulon aurolineatum	Tomtate
2018-05-11	2	Stereo camera	453.06		Rhomboplites aurorubens	Vermilion snapper
2018-05-11	2	Stereo camera	431.57		Rhomboplites aurorubens	Vermilion snapper
2018-05-11	2	Stereo camera	410.61		Rhomboplites aurorubens	Vermilion snapper
2018-05-11	2	Stereo camera	465.89		Rhomboplites aurorubens	Vermilion snapper
2018-05-11	2	Stereo camera	238.57		Rhomboplites aurorubens	Vermilion snapper
2018-05-11	2	Stereo camera	221.45		Rhomboplites aurorubens	Vermilion snapper
2018-05-11	2	Stereo camera	235.05		Rhomboplites aurorubens	Vermilion snapper
2018-05-11	2	Stereo camera	190.5		Rhomboplites aurorubens	Vermilion snapper
2018-05-11	2	Stereo camera	198.71		Rhomboplites aurorubens	Vermilion snapper
2018-05-11	2	Stereo camera	194.58		Rhomboplites aurorubens	Vermilion snapper
2018-05-11	2	Stereo camera	217.96		Rhomboplites aurorubens	Vermilion snapper
2018-05-11	2	Stereo camera	232.75		Rhomboplites aurorubens	Vermilion snapper
2018-05-11	2	Stereo camera	127.55		Chromis enchrysura	Yellowtail reeffish
2018-05-11	2	Stereo camera	128.97		Chromis enchrysura	Yellowtail reeffish
2018-05-11	4	Red laser scaler	319.902		Lutjanus campechanus	Red snapper
2018-05-11	4	Red laser scaler	315.445		Lutjanus campechanus	Red snapper
2018-05-11	4	Red laser scaler	304.738		Lutjanus campechanus	Red snapper
2018-05-11	4	Red laser scaler	453.931		Lutjanus campechanus	Red snapper
2018-05-11	4	Red laser scaler	259.93		Rhomboplites aurorubens	Vermillion snapper
2018-05-11	4	Stereo camera	293.09		Holacanthus bermudensis	Blue angelfish
2018-05-11	4	Stereo camera	230.5		Lutjanus griseus	Gray snapper
2018-05-11	4	Stereo camera	220.75		Lutjanus griseus	Gray snapper
2018-05-11	4	Stereo camera	276.28		Lutjanus synagris	Lane snapper
2018-05-11	4	Stereo camera	315.56		Lutjanus synagris	Lane snapper
2018-05-11	4	Stereo camera	284.62		Lutjanus synagris	Lane snapper
2018-05-11	4	Stereo camera	254.6		Lutjanus synagris	Lane snapper
2018-05-11	4	Stereo camera	195.71		Pterois volitans	Red lionfish
2018-05-11	4	Stereo camera	334.96		Lutjanus campechanus	Red snapper
2018-05-11	4	Stereo camera	257.73		Lutjanus campechanus	Red snapper
2018-05-11	4	Stereo camera	397.74		Lutjanus campechanus	Red snapper
2018-05-11	4	Stereo camera	434.99		Lutjanus campechanus	Red snapper
2018-05-11	4	Stereo camera	313.57		Lutjanus campechanus	Red snapper
2018-05-11	4	Stereo camera	249.85		Lutjanus campechanus	Red snapper
2018-05-11	4	Stereo camera	315.41		Lutjanus campechanus	Red snapper
2018-05-11	4	Stereo camera	277.93		Lutjanus campechanus	Red snapper
2018-05-11	4	Stereo camera	275.28		Lutjanus campechanus	Red snapper
2018-05-11	4	Stereo camera	287.86		Lutjanus campechanus	Red snapper
2018-05-11	4	Stereo camera	432.29		Lutjanus campechanus	Red snapper
2018-05-11	4	Stereo camera	159.92		Chaetodon ocellatus	Spotfin butterflyfish
2018-05-11	4	Stereo camera	172.18		Chaetodon ocellatus	Spotfin butterflyfish
2018-05-11	4	Stereo camera	172.26		Haemulon aurolineatum	Tomtate
2018-05-11	4	Stereo camera	192.91		Haemulon aurolineatum	Tomtate
2018-05-11	4	Stereo camera	181.04		Haemulon aurolineatum	Tomtate
2018-05-11	4	Stereo camera	195.52		Haemulon aurolineatum	Tomtate
2018-05-11	4	Stereo camera	203.37		Haemulon aurolineatum	Tomtate
2018-05-11	4	Stereo camera	187.19		Haemulon aurolineatum	Tomtate
2018-05-11	4	Stereo camera	138.55		Haemulon aurolineatum	Tomtate
2018-05-11	4	Stereo camera	171.12		Haemulon aurolineatum	Tomtate
2018-05-11	4	Stereo camera	243.81		Rhomboplites aurorubens	Vermilion snapper
2018-05-11	4	Stereo camera	297.56		Rhomboplites aurorubens	Vermilion snapper
2018-05-11	4	Stereo camera	243.76		Rhomboplites aurorubens	Vermilion snapper
2018-05-11	4	Stereo camera	253.97		Rhomboplites aurorubens	Vermilion snapper
2018-05-11	4	Stereo camera	200.8		Rhomboplites aurorubens	Vermilion snapper
2018-05-11	4	Stereo camera	202.84		Rhomboplites aurorubens	Vermilion snapper
2018-05-11	4	Stereo camera	102.44		Chromis enchrysura	Yellowtail reeffish
2018-05-11	4	Stereo camera	113.48		Chromis enchrysura	Yellowtail reeffish
2018-05-11	4	Stereo camera	106.55		Chromis enchrysura	Yellowtail reeffish
2018-09-12	13	Stereo camera	245.77		Lutjanus synagris	Lane snapper
2018-09-12	13	Stereo camera	268.69		Lutjanus synagris	Lane snapper
2018-09-12	13	Stereo camera	239.4		Lutjanus synagris	Lane snapper
2018-09-12	13	Stereo camera	265.22		Lutjanus synagris	Lane snapper
2018-09-12	13	Stereo camera	209.58		Lutjanus synagris	Lane snapper
2018-09-12	13	Stereo camera	239.04		Lutjanus synagris	Lane snapper
2018-09-12	13	Stereo camera	215.57		Lutjanus synagris	Lane snapper
2018-09-12	13	Stereo camera	325.47		Lutjanus synagris	Lane snapper
2018-09-12	13	Stereo camera	289.73		Lutjanus synagris	Lane snapper
2018-09-12	13	Stereo camera	304.81		Lutjanus synagris	Lane snapper
2018-09-12	13	Stereo camera	205.08		Lutjanus synagris	Lane snapper
2018-09-12	13	Stereo camera	208.73		Lutjanus synagris	Lane snapper
2018-09-12	13	Stereo camera	217.72		Lutjanus synagris	Lane snapper
2018-09-12	13	Stereo camera	367.68		Lutjanus synagris	Lane snapper
2018-09-12	13	Stereo camera	253.2		Lutjanus synagris	Lane snapper
2018-09-12	13	Stereo camera	288.78		Lutjanus synagris	Lane snapper
2018-09-12	13	Stereo camera	318.34		Pristigenys alta	Short bigeye
2018-09-12	13	Stereo camera	281.62		Haemulon aurolineatum	Tomtate
2018-09-12	13	Stereo camera	206.58		Rhomboplites aurorubens	Vermilion snapper
2018-09-12	13	Stereo camera	244.86		Rhomboplites aurorubens	Vermilion snapper
2018-09-12	13	Stereo camera	243.99		Rhomboplites aurorubens	Vermilion snapper
2018-09-12	13	Stereo camera	376.57		Rhomboplites aurorubens	Vermilion snapper
2018-09-12	14	Stereo camera	410.89		Lutjanus griseus	Gray snapper
2018-09-12	14	Stereo camera	408.24		Lutjanus griseus	Gray snapper
2018-09-12	14	Stereo camera	231.3		Calamus proridens	Littlehead porgy
2018-09-12	14	Stereo camera	341.19		Aluterus schoepfii	Orange filefish
2018-09-12	14	Stereo camera	402.05		Aluterus schoepfii	Orange filefish
2018-09-12	14	Stereo camera	459.14		Lutjanus campechanus	Red snapper
2018-09-12	14	Stereo camera	235.89		Rhomboplites aurorubens	Vermilion snapper
2018-09-12	14	Stereo camera	304.36		Rhomboplites aurorubens	Vermilion snapper
2018-09-12	14	Stereo camera	258.88		Rhomboplites aurorubens	Vermilion snapper
2018-09-13	15	Stereo camera	216.29		Holacanthus bermudensis	Blue angelfish
2018-09-13	15	Stereo camera	333.19		Lutjanus griseus	Gray snapper
2018-09-13	15	Stereo camera	228.76		Lutjanus griseus	Gray snapper
2018-09-13	15	Stereo camera	451.27		Lutjanus griseus	Gray snapper
2018-09-13	15	Stereo camera	244.55		Lutjanus griseus	Gray snapper
2018-09-13	15	Stereo camera	336.65		Lutjanus synagris	Lane snapper
2018-09-13	15	Stereo camera	231.08		Lutjanus synagris	Lane snapper
2018-09-13	15	Stereo camera	188.95		Lutjanus synagris	Lane snapper
2018-09-13	15	Stereo camera	240.13		Lutjanus synagris	Lane snapper
2018-09-13	15	Stereo camera	277.14		Lutjanus synagris	Lane snapper
2018-09-13	15	Stereo camera	270.01		Lutjanus synagris	Lane snapper
2018-09-13	15	Stereo camera	269.44		Lutjanus synagris	Lane snapper
2018-09-13	15	Stereo camera	237.15		Lutjanus synagris	Lane snapper
2018-09-13	15	Stereo camera	238.06		Lutjanus synagris	Lane snapper
2018-09-13	15	Stereo camera	225.38		Lutjanus synagris	Lane snapper
2018-09-13	15	Stereo camera	252.26		Lutjanus synagris	Lane snapper
2018-09-13	15	Stereo camera	153.91		Calamus proridens	Littlehead porgy
2018-09-13	15	Stereo camera	308.41		Epinephelus morio	Red grouper
2018-09-13	15	Stereo camera	419.69		Pagrus pagrus	Red porgy
2018-09-13	15	Stereo camera	512.84		Lutjanus campechanus	Red snapper
2018-09-13	15	Stereo camera	325.79		Lutjanus campechanus	Red snapper
2018-09-13	15	Stereo camera	346.94		Lutjanus campechanus	Red snapper
2018-09-13	15	Stereo camera	434.25		Lutjanus campechanus	Red snapper
2018-09-13	15	Stereo camera	375.15		Lutjanus campechanus	Red snapper
2018-09-13	15	Stereo camera	352.64		Lutjanus campechanus	Red snapper
2018-09-13	15	Stereo camera	320.31		Lutjanus campechanus	Red snapper
2018-09-13	15	Stereo camera	393.45		Lutjanus campechanus	Red snapper
2018-09-13	15	Stereo camera	418.03		Lutjanus campechanus	Red snapper
2018-09-13	15	Stereo camera	353.28		Lutjanus campechanus	Red snapper
2018-09-13	15	Stereo camera	315.36		Lutjanus campechanus	Red snapper
2018-09-13	15	Stereo camera	308.81		Lutjanus campechanus	Red snapper
2018-09-13	15	Stereo camera	353.21		Lutjanus campechanus	Red snapper
2018-09-13	15	Stereo camera	513.26		Lutjanus campechanus	Red snapper
2018-09-13	15	Stereo camera	431.32		Lutjanus campechanus	Red snapper
2018-09-13	15	Stereo camera	225.22		Rhomboplites aurorubens	Vermilion snapper
2018-09-13	15	Stereo camera	275.97		Rhomboplites aurorubens	Vermilion snapper
2018-09-13	15	Stereo camera	248.96		Rhomboplites aurorubens	Vermilion snapper
2018-09-13	15	Stereo camera	207.03		Rhomboplites aurorubens	Vermilion snapper
2018-09-13	15	Stereo camera	228.46		Rhomboplites aurorubens	Vermilion snapper
2018-09-13	16	Stereo camera	402.9		Lutjanus campechanus	Red snapper
2018-09-13	16	Stereo camera	583.54		Lutjanus campechanus	Red snapper
2018-09-13	16	Stereo camera	416.28		Lutjanus campechanus	Red snapper
2018-09-13	16	Stereo camera	618.29		Lutjanus campechanus	Red snapper
2018-09-13	16	Stereo camera	302.86		Lutjanus campechanus	Red snapper
2018-09-13	16	Stereo camera	354.14		Lutjanus campechanus	Red snapper
2018-09-13	16	Stereo camera	331.19		Lutjanus campechanus	Red snapper
2018-09-13	16	Stereo camera	441.88		Lutjanus campechanus	Red snapper
2018-09-13	16	Stereo camera	467.35		Lutjanus campechanus	Red snapper
2018-09-13	16	Stereo camera	234.67		Haemulon aurolineatum	Tomtate
2018-09-13	16	Stereo camera	223.82		Haemulon aurolineatum	Tomtate
2018-09-13	16	Stereo camera	220.82		Haemulon aurolineatum	Tomtate
2018-09-13	16	Stereo camera	221.29		Haemulon aurolineatum	Tomtate
2018-09-13	16	Stereo camera	198.96		Haemulon aurolineatum	Tomtate
2018-09-13	16	Stereo camera	212.66		Haemulon aurolineatum	Tomtate
2018-09-13	16	Stereo camera	235.78		Rhomboplites aurorubens	Vermilion snapper
2018-09-13	16	Stereo camera	225.76		Rhomboplites aurorubens	Vermilion snapper
2018-09-13	16	Stereo camera	259.15		Rhomboplites aurorubens	Vermilion snapper
2018-09-25	17	Red laser scaler	564.782		Lutjanus campechanus	Red snapper
2018-09-25	17	Red laser scaler	665.846		Epinephelus morio	Red grouper
2018-09-25	17	Stereo camera	228.63		Pterois volitans	Lionfish
2018-09-25	17	Stereo camera	212.32		Calamus proridens	Littlehead porgy
2018-09-25	17	Stereo camera	667.69		Epinephelus morio	Red grouper
2018-09-25	17	Stereo camera	602.35		Lutjanus campechanus	Red snapper
2018-09-25	17	Stereo camera	138.9		Chaetodon ocellatus	Spotfin butterflyfish
2018-09-25	18	Red laser scaler	440.488		Lutjanus campechanus	Red snapper
2018-09-25	18	Red laser scaler	305.994		Lutjanus campechanus	Red snapper
2018-09-25	18	Red laser scaler	350.71		Lutjanus campechanus	Red snapper
2018-09-25	18	Red laser scaler	382.473		Lutjanus campechanus	Red snapper
2018-09-25	18	Red laser scaler	479.081		Lutjanus campechanus	Red snapper
2018-09-25	18	Stereo camera	441.26		Lutjanus campechanus	Red snapper
2018-09-25	18	Stereo camera	353.11		Lutjanus campechanus	Red snapper
2018-09-25	18	Stereo camera	470.78		Lutjanus campechanus	Red snapper
2018-09-25	18	Stereo camera	448.93		Lutjanus campechanus	Red snapper
2018-09-25	18	Stereo camera	366.76		Lutjanus campechanus	Red snapper
2018-09-25	18	Stereo camera	359.13		Lutjanus campechanus	Red snapper
2018-09-25	18	Stereo camera	430.46		Lutjanus campechanus	Red snapper
2018-09-25	18	Stereo camera	245.59		Lutjanus campechanus	Red snapper
2018-09-25	18	Stereo camera	312.09		Lutjanus campechanus	Red snapper
2018-09-25	18	Stereo camera	338.76		Lutjanus campechanus	Red snapper
2018-09-25	18	Stereo camera	362.35		Lutjanus campechanus	Red snapper
2018-09-25	18	Stereo camera	517.77		Lutjanus campechanus	Red snapper
2018-09-25	18	Stereo camera	493.05		Lutjanus campechanus	Red snapper
2018-09-25	18	Stereo camera	261.18		Rhomboplites aurorubens	Vermilion snapper
2018-09-25	19	Red laser scaler	414.098		Lutjanus campechanus	Red snapper
2018-09-25	19	Stereo camera	227.64		Lutjanus synagris	Lane snapper
2018-09-25	19	Stereo camera	278.22		Lutjanus synagris	Lane snapper
2018-09-25	19	Stereo camera	316.94		Lutjanus synagris	Lane snapper
2018-09-25	19	Stereo camera	237.05		Lutjanus synagris	Lane snapper
2018-09-25	19	Stereo camera	263.18		Lutjanus campechanus	Red snapper
2018-09-25	19	Stereo camera	417.08		Lutjanus campechanus	Red snapper
2018-09-25	19	Stereo camera	269.66		Lutjanus campechanus	Red snapper
2018-09-25	19	Stereo camera	343.92		Lutjanus campechanus	Red snapper
2018-09-28	20	Red laser scaler	328.537		Lutjanus campechanus	Red snapper
2018-09-28	20	Red laser scaler	331.079		Lutjanus campechanus	Red snapper
2018-09-28	20	Red laser scaler	385.581		Lutjanus campechanus	Red snapper
2018-09-28	20	Stereo camera	166.43		Sphoeroides spengleri	Bandtail puffer
2018-09-28	20	Stereo camera	347.44		Lutjanus campechanus	Red snapper
2018-09-28	20	Stereo camera	322.47		Lutjanus campechanus	Red snapper
2018-09-28	20	Stereo camera	344.14		Lutjanus campechanus	Red snapper
2018-09-28	20	Stereo camera	373.21		Lutjanus campechanus	Red snapper

## Sheet: Objects of known length
Date	Site	Length estimated	Length actual	% error	|% error|
2018-04-17	1	593.278	603	-1.61232	1.61232
2018-04-17	1	596.106	603	-1.1432	1.1432
2018-04-17	1	593.568	603	-1.5642	1.5642
2018-04-17	1	595.565	603	-1.23295	1.23295
2018-04-17	1	604.374	603	0.227894	0.227894
2018-04-17	1	604.031	603	0.170912	0.170912
2018-04-17	1	602.673	603	-0.0541791	0.0541791
2018-04-17	1	597.645	603	-0.887977	0.887977
2018-04-17	1	598.742	603	-0.706119	0.706119
2018-04-17	1	599.48	603	-0.583698	0.583698
2018-05-11	2	595.519	603.25	-1.28156	1.28156
2018-05-11	2	611.741	603.25	1.40749	1.40749
2018-05-11	2	617.257	603.25	2.32199	2.32199
2018-05-11	2	622.943	603.25	3.26455	3.26455
2018-05-11	2	619.435	603.25	2.68293	2.68293
2018-05-11	2	612.147	603.25	1.47484	1.47484
2018-05-11	2	613.442	603.25	1.68958	1.68958
2018-05-11	2	624.013	603.25	3.44187	3.44187
2018-05-11	2	638.918	603.25	5.91261	5.91261
2018-05-11	2	625.453	603.25	3.68063	3.68063
2018-05-11	3	606.481	603	0.577247	0.577247
2018-05-11	3	633.491	603	5.05648	5.05648
2018-05-11	3	613.896	603	1.80698	1.80698
2018-05-11	3	615.23	603	2.02818	2.02818
2018-05-11	3	608.235	603	0.868093	0.868093
2018-05-11	3	613.018	603	1.66143	1.66143
2018-05-11	3	606.795	603	0.629287	0.629287
2018-05-11	3	604.94	603	0.321708	0.321708
2018-05-11	3	605.04	603	0.338342	0.338342
2018-05-11	3	609.63	603	1.09949	1.09949
2018-05-11	4	596.975	603	-0.999187	0.999187
2018-05-11	4	596.676	603	-1.04884	1.04884
2018-05-11	4	583.861	603	-3.17396	3.17396
2018-05-11	4	583.75	603	-3.19239	3.19239
2018-05-11	4	578.119	603	-4.12617	4.12617
2018-05-11	4	575.791	603	-4.51226	4.51226
2018-05-11	4	548.089	603	-9.10632	9.10632
2018-05-11	4	594.844	603	-1.35255	1.35255
2018-05-11	4	585.238	603	-2.94566	2.94566
2018-05-11	4	586.554	603	-2.72728	2.72728
2018-05-11	5	636.397	603	5.53844	5.53844
2018-05-11	5	623.834	603	3.45511	3.45511
2018-05-11	5	582.972	603	-3.32133	3.32133
2018-05-11	5	606.505	603	0.581343	0.581343
2018-05-11	5	609.87	603	1.13932	1.13932
2018-05-11	5	592.099	603	-1.80781	1.80781
2018-05-11	5	584.258	603	-3.10811	3.10811
2018-05-11	5	580.796	603	-3.68229	3.68229
2018-05-11	5	580.448	603	-3.73988	3.73988
2018-05-11	5	577.851	603	-4.17071	4.17071
2018-05-11	6	596.878	603	-1.01531	1.01531
2018-05-11	6	620.612	603	2.92075	2.92075
2018-05-11	6	602.14	603	-0.142537	0.142537
2018-05-11	6	557.047	603	-7.62068	7.62068
2018-05-11	6	544.038	603	-9.77819	9.77819
2018-05-11	6	542.468	603	-10.0384	10.0384
2018-05-11	6	581.203	603	-3.61471	3.61471
2018-05-11	6	592.209	603	-1.78962	1.78962
2018-05-11	6	638.591	603	5.90239	5.90239
2018-05-11	6	636.629	603	5.57687	5.57687
2018-06-15	7	274.072	274.64	-0.206998	0.206998
2018-06-15	7	273.796	274.64	-0.307311	0.307311
2018-06-15	7	274.026	274.64	-0.223638	0.223638
2018-06-15	7	274.126	274.64	-0.187154	0.187154
2018-06-15	7	273.513	274.64	-0.41021	0.41021
2018-06-15	7	275.248	274.64	0.22149	0.22149
2018-06-15	7	280.691	274.64	2.20336	2.20336
2018-06-15	7	272.184	274.64	-0.894189	0.894189
2018-06-15	7	269.949	274.64	-1.70802	1.70802
2018-06-15	7	273.169	274.64	-0.535719	0.535719
2018-06-15	8	275.061	274.64	0.153255	0.153255
2018-06-15	8	272.793	274.64	-0.672626	0.672626
2018-06-15	8	274.514	274.64	-0.0460603	0.0460603
2018-06-15	8	277.497	274.64	1.04042	1.04042
2018-06-15	8	275.286	274.64	0.235363	0.235363
2018-06-15	8	275.295	274.64	0.238458	0.238458
2018-06-15	8	276.346	274.64	0.621359	0.621359
2018-06-15	8	274.976	274.64	0.122488	0.122488
2018-06-15	8	275.913	274.64	0.463516	0.463516
2018-06-15	8	274.814	274.64	0.0633557	0.0633557
2018-06-15	9	276.068	274.64	0.520026	0.520026
2018-06-15	9	275.991	274.64	0.49199	0.49199
2018-06-15	9	275.205	274.64	0.205615	0.205615
2018-06-15	9	275.7	274.64	0.385851	0.385851
2018-06-15	9	275.669	274.64	0.374599	0.374599
2018-06-15	9	273.856	274.64	-0.285428	0.285428
2018-06-15	9	276.321	274.64	0.61222	0.61222
2018-06-15	9	274.164	274.64	-0.173136	0.173136
2018-06-15	9	273.185	274.64	-0.529748	0.529748
2018-06-15	9	272.829	274.64	-0.659482	0.659482
2018-06-15	10	278.01	274.64	1.22699	1.22699
2018-06-15	10	273.198	274.64	-0.524978	0.524978
2018-06-15	10	299.746	274.64	9.14149	9.14149
2018-06-15	10	304.233	274.64	10.7751	10.7751
2018-06-15	10	277.446	274.64	1.02159	1.02159
2018-06-15	10	277.692	274.64	1.11124	1.11124
2018-06-15	10	277.183	274.64	0.925867	0.925867
2018-06-15	10	281.763	274.64	2.59365	2.59365
2018-06-15	10	280.735	274.64	2.21931	2.21931
2018-06-15	10	277.821	274.64	1.15813	1.15813
2018-09-11	11	360.871	364	-0.859725	0.859725
2018-09-11	11	355.871	364	-2.2333	2.2333
2018-09-11	11	349.816	364	-3.89668	3.89668
2018-09-11	11	347.202	364	-4.61473	4.61473
2018-09-11	11	366.801	364	0.769643	0.769643
2018-09-11	11	371.121	364	1.95624	1.95624
2018-09-11	11	385	364	5.76931	5.76931
2018-09-11	11	380.041	364	4.40687	4.40687
2018-09-11	11	393.38	364	8.07135	8.07135
2018-09-11	11	390.921	364	7.39588	7.39588
2018-09-11	12	380.917	364	4.64758	4.64758
2018-09-11	12	365.734	364	0.476319	0.476319
2018-09-11	12	385.963	364	6.0339	6.0339
2018-09-11	12	378.511	364	3.98665	3.98665
2018-09-12	13	370.51	364	1.78849	1.78849
2018-09-12	13	359.5	364	-1.23613	1.23613
2018-09-12	13	363.231	364	-0.211319	0.211319
2018-09-12	13	385.176	364	5.81772	5.81772
2018-09-12	13	361.35	364	-0.727912	0.727912
2018-09-12	13	377.322	364	3.65986	3.65986
2018-09-12	13	370.321	364	1.73662	1.73662
2018-09-12	13	374.37	364	2.84887	2.84887
2018-09-12	13	360.973	364	-0.831538	0.831538
2018-09-12	14	368.705	364	1.29266	1.29266
2018-09-12	14	382.689	364	5.13431	5.13431
2018-09-12	14	355.974	364	-2.205	2.205
2018-09-12	14	364.038	364	0.0104121	0.0104121
2018-09-12	14	366.371	364	0.651291	0.651291
2018-09-12	14	374.048	364	2.76041	2.76041
2018-09-12	14	367.103	364	0.85239	0.85239
2018-09-12	14	371.045	364	1.93541	1.93541
2018-09-13	15	361.822	364	-0.598379	0.598379
2018-09-13	15	362.697	364	-0.357967	0.357967
2018-09-13	15	357.045	364	-1.91071	1.91071
2018-09-13	15	354.585	364	-2.58646	2.58646
2018-09-13	15	393.211	364	8.02492	8.02492
2018-09-13	15	384.904	364	5.74291	5.74291
2018-09-13	15	374.134	364	2.78393	2.78393
2018-09-13	15	375.894	364	3.26753	3.26753
2018-09-13	15	382.894	364	5.19069	5.19069
2018-09-13	15	372.878	364	2.43901	2.43901
2018-09-13	16	356.196	364	-2.14398	2.14398
2018-09-13	16	365.817	364	0.499121	0.499121
2018-09-13	16	363.329	364	-0.184341	0.184341
2018-09-13	16	358.614	364	-1.47964	1.47964
2018-09-13	16	364.701	364	0.192582	0.192582
2018-09-13	16	354.892	364	-2.50234	2.50234
2018-09-13	16	364.219	364	0.0600824	0.0600824
2018-09-13	16	377.91	364	3.82143	3.82143
2018-09-13	16	378.038	364	3.8567	3.8567
2018-09-13	16	375.941	364	3.28049	3.28049
2018-09-25	17	626.728	603.25	3.8919	3.8919
2018-09-25	17	606.415	603.25	0.524675	0.524675
2018-09-25	17	622.875	603.25	3.25313	3.25313
2018-09-25	17	626.529	603.25	3.85896	3.85896
2018-09-25	17	620.06	603.25	2.78659	2.78659
2018-09-25	17	601.008	603.25	-0.37162	0.37162
2018-09-25	17	603.696	603.25	0.0738831	0.0738831
2018-09-25	17	575.524	603.25	-4.59614	4.59614
2018-09-25	18	608.957	603.25	0.946026	0.946026
2018-09-25	18	603.419	603.25	0.0280481	0.0280481
2018-09-25	18	616.714	603.25	2.23194	2.23194
2018-09-25	18	614.927	603.25	1.93573	1.93573
2018-09-25	18	623.967	603.25	3.43421	3.43421
2018-09-25	18	625.441	603.25	3.67849	3.67849
2018-09-25	18	610.809	603.25	1.25305	1.25305
2018-09-25	18	615.125	603.25	1.9685	1.9685
2018-09-25	18	616.979	603.25	2.27587	2.27587
2018-09-25	18	615.452	603.25	2.02273	2.02273
2018-09-25	19	566.229	603.25	-6.13699	6.13699
2018-09-25	19	562.504	603.25	-6.75448	6.75448
2018-09-25	19	618.871	603.25	2.58956	2.58956
2018-09-25	19	617.015	603.25	2.28177	2.28177
2018-09-25	19	612.982	603.25	1.61324	1.61324
2018-09-25	19	617.944	603.25	2.43574	2.43574
2018-09-25	19	616.86	603.25	2.25603	2.25603
2018-09-25	19	611.487	603.25	1.36542	1.36542
2018-09-25	19	622.161	603.25	3.1349	3.1349
2018-09-25	19	615.072	603.25	1.95967	1.95967
2018-09-28	20	598.355	603.25	-0.811421	0.811421
2018-09-28	20	601.785	603.25	-0.242918	0.242918
2018-09-28	20	592.901	603.25	-1.71547	1.71547
2018-09-28	20	593.087	603.25	-1.68469	1.68469
2018-09-28	20	610.769	603.25	1.24633	1.24633
2018-09-28	20	609.588	603.25	1.05058	1.05058
2018-09-28	20	607.339	603.25	0.677895	0.677895
2018-09-28	20	599.584	603.25	-0.607692	0.607692
2018-09-28	20	596.648	603.25	-1.09449	1.09449
2018-09-28	20	596.648	603.25	-1.09449	1.09449
